# Supplementary material for: (2-{[2-(4-Chlorophenoxy)-1-oxido­ethyl­idene-κO 1]hydrazono­methyl}­phenol­ato-κ2 N 1,O)(1H-imidazole-κN 3)nickel(II)
Source: Acta Crystallogr Sect E Struct Rep Online. 2008 Sep 6;64(Pt 10):m1253. doi: 10.1107/S1600536808028171 (PMC2959330; doi:10.1107/S1600536808028171)
Supplement: Supplementary file 1 [file e-64-m1253-sup1.cif]

##############################################################################
###                                                                        ###
###        Electronic paper (Acta Crystallographica Section E)             ###
###                                                                        ###
##############################################################################
#                                                                            #
# This CIF contains the data in a paper accepted for publication in Acta     #
# Crystallographica Section E. It conforms to the requirements of Notes      #
# for Authors for Section E, and has been peer reviewed under the auspices   #
# of the IUCr Commission on Journals.                                        #
#                                                                            #
# Full details of the Crystallographic Information File format               #
# are given in the paper "The Crystallographic Information File (CIF):       #
# a New Standard Archive File for Crystallography" by S. R. Hall, F. H.      #
# Allen and I. D. Brown [Acta Cryst. (1991), A47, 655-685].                  #
#                                                                            #
# The current version of the core CIF dictionary is obtainable from          #
# ftp://ftp.iucr.org/pub/cif_core.dic. The current version number is 2.4.    #
#                                                                            #
# Software is freely available for graphical display of the structure(s) in  #
# this CIF.  For information consult the CIF home page http://www.iucr.org/  #
# cif/home.html                                                              #
#                                                                            #
# This file may be used for bona fide research purposes within the           #
# scientific community so long as proper attribution is given to the journal # 
# article from which it was obtained.                                        #
#                                                                            #
##############################################################################
                                             
data_I
_audit_creation_method     SHELXL97
_chemical_name_systematic
;
(2-{[2-(4-Chlorophenoxy)-1-oxidoethylidene-\kO^1^]hydrazonomethyl}phenolato-
\k^2^N^1^,O)(1<i>H</i>-imidazole-\k<i>N</i>^3^)nickel(II)
;
_chemical_name_common     ?
_chemical_formula_moiety     'C18 H15 Cl N4 Ni O3'
_chemical_formula_sum     'C18 H15 Cl N4 Ni O3'
_chemical_formula_iupac     '[Ni (C15 H11 Cl N2 O3) (C3 H4 N2)]'
_chemical_formula_weight     429.50
_chemical_melting_point     ?
_symmetry_cell_setting     orthorhombic
_symmetry_space_group_name_H-M     'P b c a'
_symmetry_space_group_name_Hall     '-P 2ac 2ab'
loop_
    _symmetry_equiv_pos_as_xyz
    'x, y, z'
    '-x+1/2, -y, z+1/2'
    '-x, y+1/2, -z+1/2'
    'x+1/2, -y+1/2, -z'
    '-x, -y, -z'
    'x-1/2, y, -z-1/2'
    'x, -y-1/2, z-1/2'
    '-x-1/2, y-1/2, z'
_cell_length_a     18.745(5)
_cell_length_b     6.6054(14)
_cell_length_c     29.230(8)
_cell_angle_alpha     90.00
_cell_angle_beta     90.00
_cell_angle_gamma     90.00
_cell_volume     3619.2(16)
_cell_formula_units_Z     8
_cell_measurement_reflns_used     2947
_cell_measurement_theta_min     2.99
_cell_measurement_theta_max     27.48
_cell_measurement_temperature     293(2)
_exptl_crystal_description     prism
_exptl_crystal_colour     red
_exptl_crystal_size_max     0.65
_exptl_crystal_size_mid     0.21
_exptl_crystal_size_min     0.15
_exptl_crystal_density_diffrn     1.576
_exptl_crystal_density_meas     ?
_exptl_crystal_density_method     'not measured'
_exptl_crystal_F_000     1760
_exptl_absorpt_coefficient_mu     1.247
_exptl_absorpt_correction_type     multi-scan
_exptl_absorpt_process_details
                               '(TEXRAY; Molecular Structure Corporation, 1999)'
_exptl_absorpt_correction_T_min     0.498
_exptl_absorpt_correction_T_max     0.835
_exptl_special_details
;
;
_diffrn_ambient_temperature     293(2)
_diffrn_radiation_type     MoK\a
_diffrn_radiation_wavelength     0.71073
_diffrn_radiation_source     'fine-focus sealed tube'
_diffrn_radiation_monochromator     graphite
_diffrn_measurement_device_type     'Rigaku R-AXIS RAPID'
_diffrn_measurement_method     '\w scans'
_diffrn_detector_area_resol_mean     ?
_diffrn_reflns_number     29384
_diffrn_reflns_av_R_equivalents     0.0577
_diffrn_reflns_av_sigmaI/netI     0.0377
_diffrn_reflns_theta_min     2.99
_diffrn_reflns_theta_max     27.48
_diffrn_reflns_theta_full     27.48
_diffrn_measured_fraction_theta_max     0.998
_diffrn_measured_fraction_theta_full     0.998
_diffrn_reflns_limit_h_min     -24
_diffrn_reflns_limit_h_max     24
_diffrn_reflns_limit_k_min     -8
_diffrn_reflns_limit_k_max     8
_diffrn_reflns_limit_l_min     -37
_diffrn_reflns_limit_l_max     37
_diffrn_standards_number     0
_diffrn_standards_interval_count     0
_diffrn_standards_interval_time     0
_diffrn_standards_decay_%     0
_refine_special_details
;
Refinement of <i>F</i>^2^ against ALL reflections. The weighted <i>R</i>-factor
<i>wR</i> and goodness of fit <i>S</i> are based on <i>F</i>^2^, conventional
<i>R</i>-factors <i>R</i> are based on <i>F</i>, with <i>F</i> set to zero for
negative <i>F</i>^2^. The threshold expression of <i>F</i>^2^ >
\s(<i>F</i>^2^) is used only for calculating <i>R</i>-factors(gt) <i>etc</i>.
and is not relevant to the choice of reflections for refinement.
<i>R</i>-factors based on <i>F</i>^2^ are statistically about twice as large
as those based on <i>F</i>, and <i>R</i>- factors based on ALL data will be
even larger.
;
_reflns_number_total     4146
_reflns_number_gt     2947
_reflns_threshold_expression     I>2\s(I)
_refine_ls_structure_factor_coef     Fsqd
_refine_ls_matrix_type     full
_refine_ls_R_factor_all     0.0511
_refine_ls_R_factor_gt     0.0347
_refine_ls_wR_factor_gt     0.0818
_refine_ls_wR_factor_ref     0.0871
_refine_ls_goodness_of_fit_ref     0.960
_refine_ls_restrained_S_all     0.960
_refine_ls_number_reflns     4146
_refine_ls_number_parameters     244
_refine_ls_number_restraints     0
_refine_ls_hydrogen_treatment     constr
_refine_ls_weighting_scheme     calc
_refine_ls_weighting_details
               'calc w = 1/[\s^2^(Fo^2^)+(0.0475P)^2^] where P=(Fo^2^+2Fc^2^)/3'
_atom_sites_solution_hydrogens     geom
_atom_sites_solution_primary     direct
_atom_sites_solution_secondary     difmap
_refine_ls_shift/su_max     0.001
_refine_ls_shift/su_mean     <0.001
_refine_diff_density_max     0.400
_refine_diff_density_min     -0.304
_refine_ls_extinction_method     none
_refine_ls_extinction_coef     ?
loop_
    _atom_type_symbol
    _atom_type_description
    _atom_type_scat_dispersion_real
    _atom_type_scat_dispersion_imag
    _atom_type_scat_source
    'C' 'C' 0.0033 0.0016
                         'International Tables Vol C Tables 4.2.6.8 and 6.1.1.4'
    'H' 'H' 0.0000 0.0000
                         'International Tables Vol C Tables 4.2.6.8 and 6.1.1.4'
    'N' 'N' 0.0061 0.0033
                         'International Tables Vol C Tables 4.2.6.8 and 6.1.1.4'
    'O' 'O' 0.0106 0.0060
                         'International Tables Vol C Tables 4.2.6.8 and 6.1.1.4'
    'Ni' 'Ni' 0.3393 1.1124
                         'International Tables Vol C Tables 4.2.6.8 and 6.1.1.4'
    'Cl' 'Cl' 0.1484 0.1585
                         'International Tables Vol C Tables 4.2.6.8 and 6.1.1.4'
_computing_data_collection     'TEXRAY (Molecular Structure Corporation,1999)'
_computing_cell_refinement     'TEXRAY (Molecular Structure Corporation,1999)'
_computing_data_reduction     'TEXSAN (Molecular Structure Corporation,1999)'
_computing_structure_solution     'SHELXS97 (Sheldrick, 2008)'
_computing_structure_refinement     'SHELXL97 (Sheldrick, 2008)'
_computing_molecular_graphics     'ORTEX (McArdle,1995)'
_computing_publication_material     'SHELXL97 (Sheldrick, 2008)'
loop_
    _atom_site_type_symbol
    _atom_site_label
    _atom_site_fract_x
    _atom_site_fract_y
    _atom_site_fract_z
    _atom_site_U_iso_or_equiv
    _atom_site_adp_type
    _atom_site_calc_flag
    _atom_site_refinement_flags
    _atom_site_occupancy
    _atom_site_disorder_assembly
    _atom_site_disorder_group
    Ni Ni1 0.160819(13) 0.65045(4) 0.262178(8) 0.03514(10) Uani d . 1 . .
    O O1 0.11416(8) 0.6681(2) 0.31655(5) 0.0519(4) Uani d . 1 . .
    O O2 0.20944(7) 0.63914(19) 0.20727(4) 0.0397(3) Uani d . 1 . .
    O O3 0.30335(9) 0.7513(2) 0.14068(5) 0.0524(4) Uani d . 1 . .
    N N1 0.25009(9) 0.6404(2) 0.28711(5) 0.0344(3) Uani d . 1 . .
    N N2 0.30584(9) 0.6336(2) 0.25500(6) 0.0381(4) Uani d . 1 . .
    N N3 0.07133(9) 0.6479(2) 0.23119(6) 0.0403(4) Uani d . 1 . .
    N N4 -0.04380(10) 0.6469(3) 0.21963(6) 0.0489(4) Uani d . 1 . .
    H H4A -0.0889 0.6519 0.2250 0.059 Uiso calc R 1 . .
    Cl Cl1 0.44937(4) 0.82246(10) -0.03563(2) 0.0718(2) Uani d . 1 . .
    C C1 0.14251(12) 0.6600(3) 0.35761(7) 0.0433(5) Uani d . 1 . .
    C C2 0.21615(12) 0.6403(3) 0.36618(7) 0.0393(4) Uani d . 1 . .
    C C3 0.24043(14) 0.6287(3) 0.41153(7) 0.0508(6) Uani d . 1 . .
    H H3A 0.2890 0.6143 0.4171 0.061 Uiso calc R 1 . .
    C C4 0.19446(16) 0.6382(3) 0.44779(8) 0.0580(6) Uani d . 1 . .
    H H4B 0.2114 0.6285 0.4776 0.070 Uiso calc R 1 . .
    C C5 0.12234(16) 0.6625(4) 0.43930(8) 0.0589(6) Uani d . 1 . .
    H H5A 0.0908 0.6713 0.4638 0.071 Uiso calc R 1 . .
    C C6 0.09647(14) 0.6737(4) 0.39544(8) 0.0575(6) Uani d . 1 . .
    H H6A 0.0478 0.6906 0.3907 0.069 Uiso calc R 1 . .
    C C7 0.26712(11) 0.6330(3) 0.32997(7) 0.0396(4) Uani d . 1 . .
    H H7A 0.3151 0.6224 0.3376 0.048 Uiso calc R 1 . .
    C C8 0.27699(11) 0.6312(3) 0.21432(7) 0.0376(4) Uani d . 1 . .
    C C9 0.32487(11) 0.6078(3) 0.17375(7) 0.0430(5) Uani d . 1 . .
    H H9A 0.3741 0.6312 0.1825 0.052 Uiso calc R 1 . .
    H H9B 0.3210 0.4719 0.1614 0.052 Uiso calc R 1 . .
    C C10 0.33961(11) 0.7564(3) 0.10033(7) 0.0432(5) Uani d . 1 . .
    C C11 0.32289(16) 0.9148(4) 0.07150(9) 0.0694(8) Uani d . 1 . .
    H H11A 0.2890 1.0099 0.0804 0.083 Uiso calc R 1 . .
    C C12 0.35588(16) 0.9335(4) 0.02962(9) 0.0709(8) Uani d . 1 . .
    H H12A 0.3440 1.0399 0.0102 0.085 Uiso calc R 1 . .
    C C13 0.40604(13) 0.7950(3) 0.01670(7) 0.0505(5) Uani d . 1 . .
    C C14 0.42323(14) 0.6372(3) 0.04485(7) 0.0533(6) Uani d . 1 . .
    H H14A 0.4573 0.5431 0.0357 0.064 Uiso calc R 1 . .
    C C15 0.39005(13) 0.6170(3) 0.08685(7) 0.0481(5) Uani d . 1 . .
    H H15A 0.4018 0.5094 0.1060 0.058 Uiso calc R 1 . .
    C C16 0.05887(13) 0.6245(4) 0.18536(8) 0.0545(6) Uani d . 1 . .
    H H16A 0.0938 0.6107 0.1630 0.065 Uiso calc R 1 . .
    C C17 -0.01198(13) 0.6245(4) 0.17777(8) 0.0619(7) Uani d . 1 . .
    H H17A -0.0348 0.6117 0.1497 0.074 Uiso calc R 1 . .
    C C18 0.00820(11) 0.6595(3) 0.25023(8) 0.0418(5) Uani d . 1 . .
    H H18A 0.0008 0.6748 0.2815 0.050 Uiso calc R 1 . .
loop_
    _atom_site_aniso_label
    _atom_site_aniso_U_11
    _atom_site_aniso_U_22
    _atom_site_aniso_U_33
    _atom_site_aniso_U_12
    _atom_site_aniso_U_13
    _atom_site_aniso_U_23
    Ni1 0.02247(14) 0.04455(16) 0.03838(15) -0.00093(10) 0.00212(10) 0.00103(11)
    O1 0.0303(8) 0.0837(11) 0.0416(8) 0.0012(8) 0.0047(6) 0.0011(7)
    O2 0.0259(7) 0.0523(8) 0.0408(7) -0.0004(6) 0.0013(6) 0.0006(6)
    O3 0.0488(10) 0.0576(9) 0.0507(8) 0.0156(8) 0.0168(7) 0.0097(7)
    N1 0.0259(8) 0.0354(8) 0.0419(9) 0.0007(7) 0.0018(7) 0.0000(7)
    N2 0.0249(8) 0.0471(9) 0.0422(9) 0.0004(7) 0.0043(7) 0.0010(7)
    N3 0.0268(9) 0.0488(9) 0.0453(9) -0.0028(7) 0.0023(7) -0.0002(8)
    N4 0.0238(9) 0.0643(11) 0.0585(11) 0.0004(8) -0.0006(8) 0.0004(9)
    Cl1 0.0848(5) 0.0815(4) 0.0491(3) 0.0023(4) 0.0225(3) 0.0045(3)
    C1 0.0442(13) 0.0457(11) 0.0400(10) -0.0037(10) 0.0040(9) 0.0005(9)
    C2 0.0423(12) 0.0345(9) 0.0413(10) 0.0001(9) 0.0003(9) 0.0005(8)
    C3 0.0533(15) 0.0526(13) 0.0467(12) 0.0052(11) -0.0053(11) -0.0010(10)
    C4 0.0749(19) 0.0589(14) 0.0401(11) 0.0025(14) 0.0010(12) 0.0006(10)
    C5 0.0646(18) 0.0688(15) 0.0433(12) -0.0019(13) 0.0152(12) -0.0017(11)
    C6 0.0441(14) 0.0787(16) 0.0497(12) -0.0033(12) 0.0116(11) 0.0007(12)
    C7 0.0305(11) 0.0434(10) 0.0448(11) 0.0030(9) -0.0038(9) 0.0021(9)
    C8 0.0282(10) 0.0399(10) 0.0448(11) 0.0005(8) 0.0034(9) 0.0026(9)
    C9 0.0302(11) 0.0569(12) 0.0418(11) 0.0031(9) 0.0044(9) 0.0037(10)
    C10 0.0353(12) 0.0492(11) 0.0450(11) -0.0007(9) 0.0067(9) 0.0012(10)
    C11 0.0705(19) 0.0652(15) 0.0725(17) 0.0248(14) 0.0267(15) 0.0204(14)
    C12 0.076(2) 0.0674(15) 0.0692(16) 0.0195(15) 0.0218(15) 0.0269(14)
    C13 0.0502(14) 0.0613(13) 0.0400(10) -0.0037(11) 0.0074(10) 0.0007(10)
    C14 0.0522(14) 0.0614(14) 0.0463(12) 0.0104(12) 0.0085(11) -0.0039(10)
    C15 0.0456(13) 0.0551(13) 0.0436(11) 0.0105(11) 0.0018(10) 0.0046(10)
    C16 0.0335(12) 0.0849(17) 0.0452(11) -0.0035(12) 0.0035(10) -0.0045(11)
    C17 0.0363(13) 0.100(2) 0.0490(13) -0.0063(13) -0.0056(10) -0.0039(13)
    C18 0.0267(10) 0.0506(11) 0.0480(11) 0.0006(9) 0.0016(9) -0.0035(10)
_geom_special_details
;
All e.s.d.'s (except the e.s.d. in the dihedral angle between two l.s. planes)
are estimated using the full covariance matrix. The cell e.s.d.'s are taken
into account individually in the estimation of e.s.d.'s in distances, angles
and torsion angles; correlations between e.s.d.'s in cell parameters are only
used when they are defined by crystal symmetry. An approximate (isotropic)
treatment of cell e.s.d.'s is used for estimating e.s.d.'s involving l.s.
planes.
;
loop_
    _geom_bond_atom_site_label_1
    _geom_bond_atom_site_label_2
    _geom_bond_site_symmetry_2
    _geom_bond_distance
    _geom_bond_publ_flag
    Ni1 O1 . 1.8178(14) ?
    Ni1 N1 . 1.8264(17) ?
    Ni1 O2 . 1.8473(14) ?
    Ni1 N3 . 1.9064(18) ?
    O1 C1 . 1.314(3) ?
    O2 C8 . 1.284(2) ?
    O3 C10 . 1.362(2) ?
    O3 C9 . 1.413(2) ?
    N1 C7 . 1.294(3) ?
    N1 N2 . 1.405(2) ?
    N2 C8 . 1.307(3) ?
    N3 C18 . 1.310(3) ?
    N3 C16 . 1.368(3) ?
    N4 C18 . 1.326(3) ?
    N4 C17 . 1.369(3) ?
    N4 H4A . 0.8600 ?
    Cl1 C13 . 1.741(2) ?
    C1 C6 . 1.406(3) ?
    C1 C2 . 1.409(3) ?
    C2 C3 . 1.404(3) ?
    C2 C7 . 1.427(3) ?
    C3 C4 . 1.367(3) ?
    C3 H3A . 0.9300 ?
    C4 C5 . 1.384(4) ?
    C4 H4B . 0.9300 ?
    C5 C6 . 1.373(3) ?
    C5 H5A . 0.9300 ?
    C6 H6A . 0.9300 ?
    C7 H7A . 0.9300 ?
    C8 C9 . 1.495(3) ?
    C9 H9A . 0.9700 ?
    C9 H9B . 0.9700 ?
    C10 C15 . 1.377(3) ?
    C10 C11 . 1.380(3) ?
    C11 C12 . 1.377(3) ?
    C11 H11A . 0.9300 ?
    C12 C13 . 1.365(4) ?
    C12 H12A . 0.9300 ?
    C13 C14 . 1.367(3) ?
    C14 C15 . 1.383(3) ?
    C14 H14A . 0.9300 ?
    C15 H15A . 0.9300 ?
    C16 C17 . 1.347(3) ?
    C16 H16A . 0.9300 ?
    C17 H17A . 0.9300 ?
    C18 H18A . 0.9300 ?
loop_
    _geom_angle_atom_site_label_1
    _geom_angle_atom_site_label_2
    _geom_angle_atom_site_label_3
    _geom_angle_site_symmetry_1
    _geom_angle_site_symmetry_3
    _geom_angle
    _geom_angle_publ_flag
    O1 Ni1 N1 . . 95.41(7) ?
    O1 Ni1 O2 . . 178.45(7) ?
    N1 Ni1 O2 . . 83.87(7) ?
    O1 Ni1 N3 . . 89.58(7) ?
    N1 Ni1 N3 . . 174.52(7) ?
    O2 Ni1 N3 . . 91.20(7) ?
    C1 O1 Ni1 . . 126.98(15) ?
    C8 O2 Ni1 . . 110.41(13) ?
    C10 O3 C9 . . 117.83(16) ?
    C7 N1 N2 . . 117.51(17) ?
    C7 N1 Ni1 . . 127.87(14) ?
    N2 N1 Ni1 . . 114.59(12) ?
    C8 N2 N1 . . 107.48(16) ?
    C18 N3 C16 . . 105.56(19) ?
    C18 N3 Ni1 . . 126.33(15) ?
    C16 N3 Ni1 . . 128.04(15) ?
    C18 N4 C17 . . 106.83(19) ?
    C18 N4 H4A . . 126.6 ?
    C17 N4 H4A . . 126.6 ?
    O1 C1 C6 . . 117.9(2) ?
    O1 C1 C2 . . 124.22(19) ?
    C6 C1 C2 . . 117.9(2) ?
    C3 C2 C1 . . 119.4(2) ?
    C3 C2 C7 . . 118.8(2) ?
    C1 C2 C7 . . 121.83(19) ?
    C4 C3 C2 . . 121.7(2) ?
    C4 C3 H3A . . 119.2 ?
    C2 C3 H3A . . 119.2 ?
    C3 C4 C5 . . 118.8(2) ?
    C3 C4 H4B . . 120.6 ?
    C5 C4 H4B . . 120.6 ?
    C6 C5 C4 . . 121.3(2) ?
    C6 C5 H5A . . 119.4 ?
    C4 C5 H5A . . 119.4 ?
    C5 C6 C1 . . 121.0(2) ?
    C5 C6 H6A . . 119.5 ?
    C1 C6 H6A . . 119.5 ?
    N1 C7 C2 . . 123.49(19) ?
    N1 C7 H7A . . 118.3 ?
    C2 C7 H7A . . 118.3 ?
    O2 C8 N2 . . 123.63(19) ?
    O2 C8 C9 . . 117.97(18) ?
    N2 C8 C9 . . 118.34(18) ?
    O3 C9 C8 . . 107.58(16) ?
    O3 C9 H9A . . 110.2 ?
    C8 C9 H9A . . 110.2 ?
    O3 C9 H9B . . 110.2 ?
    C8 C9 H9B . . 110.2 ?
    H9A C9 H9B . . 108.5 ?
    O3 C10 C15 . . 125.01(19) ?
    O3 C10 C11 . . 115.7(2) ?
    C15 C10 C11 . . 119.2(2) ?
    C12 C11 C10 . . 120.6(2) ?
    C12 C11 H11A . . 119.7 ?
    C10 C11 H11A . . 119.7 ?
    C13 C12 C11 . . 119.7(2) ?
    C13 C12 H12A . . 120.1 ?
    C11 C12 H12A . . 120.1 ?
    C12 C13 C14 . . 120.5(2) ?
    C12 C13 Cl1 . . 119.65(18) ?
    C14 C13 Cl1 . . 119.89(19) ?
    C13 C14 C15 . . 120.1(2) ?
    C13 C14 H14A . . 119.9 ?
    C15 C14 H14A . . 119.9 ?
    C10 C15 C14 . . 119.9(2) ?
    C10 C15 H15A . . 120.1 ?
    C14 C15 H15A . . 120.1 ?
    C17 C16 N3 . . 109.2(2) ?
    C17 C16 H16A . . 125.4 ?
    N3 C16 H16A . . 125.4 ?
    C16 C17 N4 . . 106.4(2) ?
    C16 C17 H17A . . 126.8 ?
    N4 C17 H17A . . 126.8 ?
    N3 C18 N4 . . 112.0(2) ?
    N3 C18 H18A . . 124.0 ?
    N4 C18 H18A . . 124.0 ?
loop_
    _geom_torsion_atom_site_label_1
    _geom_torsion_atom_site_label_2
    _geom_torsion_atom_site_label_3
    _geom_torsion_atom_site_label_4
    _geom_torsion_site_symmetry_1
    _geom_torsion_site_symmetry_2
    _geom_torsion_site_symmetry_3
    _geom_torsion_site_symmetry_4
    _geom_torsion
    _geom_torsion_publ_flag
    N1 Ni1 O1 C1 . . . . -3.95(18) ?
    O2 Ni1 O1 C1 . . . . -66(2) ?
    N3 Ni1 O1 C1 . . . . 173.78(18) ?
    O1 Ni1 O2 C8 . . . . 62(2) ?
    N1 Ni1 O2 C8 . . . . -0.19(13) ?
    N3 Ni1 O2 C8 . . . . -177.80(13) ?
    O1 Ni1 N1 C7 . . . . 4.62(17) ?
    O2 Ni1 N1 C7 . . . . -176.76(16) ?
    N3 Ni1 N1 C7 . . . . -150.9(7) ?
    O1 Ni1 N1 N2 . . . . -177.59(11) ?
    O2 Ni1 N1 N2 . . . . 1.03(11) ?
    N3 Ni1 N1 N2 . . . . 26.9(8) ?
    C7 N1 N2 C8 . . . . 176.44(17) ?
    Ni1 N1 N2 C8 . . . . -1.59(17) ?
    O1 Ni1 N3 C18 . . . . 0.86(18) ?
    N1 Ni1 N3 C18 . . . . 156.5(6) ?
    O2 Ni1 N3 C18 . . . . -177.80(17) ?
    O1 Ni1 N3 C16 . . . . -175.8(2) ?
    N1 Ni1 N3 C16 . . . . -20.2(8) ?
    O2 Ni1 N3 C16 . . . . 5.55(19) ?
    Ni1 O1 C1 C6 . . . . -179.05(14) ?
    Ni1 O1 C1 C2 . . . . 1.5(3) ?
    O1 C1 C2 C3 . . . . -178.61(18) ?
    C6 C1 C2 C3 . . . . 2.0(3) ?
    O1 C1 C2 C7 . . . . 1.8(3) ?
    C6 C1 C2 C7 . . . . -177.61(18) ?
    C1 C2 C3 C4 . . . . -0.7(3) ?
    C7 C2 C3 C4 . . . . 178.91(19) ?
    C2 C3 C4 C5 . . . . -0.9(3) ?
    C3 C4 C5 C6 . . . . 1.1(4) ?
    C4 C5 C6 C1 . . . . 0.3(4) ?
    O1 C1 C6 C5 . . . . 178.8(2) ?
    C2 C1 C6 C5 . . . . -1.8(3) ?
    N2 N1 C7 C2 . . . . 179.46(15) ?
    Ni1 N1 C7 C2 . . . . -2.8(3) ?
    C3 C2 C7 N1 . . . . 179.26(18) ?
    C1 C2 C7 N1 . . . . -1.2(3) ?
    Ni1 O2 C8 N2 . . . . -0.8(2) ?
    Ni1 O2 C8 C9 . . . . 176.13(13) ?
    N1 N2 C8 O2 . . . . 1.6(3) ?
    N1 N2 C8 C9 . . . . -175.36(16) ?
    C10 O3 C9 C8 . . . . -179.55(18) ?
    O2 C8 C9 O3 . . . . 48.3(2) ?
    N2 C8 C9 O3 . . . . -134.64(19) ?
    C9 O3 C10 C15 . . . . 8.3(3) ?
    C9 O3 C10 C11 . . . . -172.1(2) ?
    O3 C10 C11 C12 . . . . -179.4(3) ?
    C15 C10 C11 C12 . . . . 0.3(4) ?
    C10 C11 C12 C13 . . . . -0.6(5) ?
    C11 C12 C13 C14 . . . . 0.6(4) ?
    C11 C12 C13 Cl1 . . . . -178.4(2) ?
    C12 C13 C14 C15 . . . . -0.3(4) ?
    Cl1 C13 C14 C15 . . . . 178.68(19) ?
    O3 C10 C15 C14 . . . . 179.7(2) ?
    C11 C10 C15 C14 . . . . 0.0(4) ?
    C13 C14 C15 C10 . . . . 0.0(4) ?
    C18 N3 C16 C17 . . . . 0.6(3) ?
    Ni1 N3 C16 C17 . . . . 177.80(16) ?
    N3 C16 C17 N4 . . . . -0.4(3) ?
    C18 N4 C17 C16 . . . . 0.1(3) ?
    C16 N3 C18 N4 . . . . -0.6(2) ?
    Ni1 N3 C18 N4 . . . . -177.83(13) ?
    C17 N4 C18 N3 . . . . 0.3(2) ?
loop_
    _geom_hbond_atom_site_label_D
    _geom_hbond_atom_site_label_H
    _geom_hbond_atom_site_label_A
    _geom_hbond_site_symmetry_A
    _geom_hbond_distance_DH
    _geom_hbond_distance_HA
    _geom_hbond_distance_DA
    _geom_hbond_angle_DHA
    N4 H4A N2 6_556 0.86 2.06 2.916(3) 171.9
data_global
_journal_date_recd_electronic     2008-07-03
_journal_date_accepted     2008-09-03
_journal_name_full     'Acta Crystallographica, Section E'
_journal_year     2008
_journal_volume     64
_journal_issue     10
_journal_page_first     m1253
_journal_page_last     m1253
_journal_paper_category     QM
_journal_coeditor_code     BV2105
_publ_contact_author_name     'Chen Xiao-Hua'
_publ_contact_author_address
;
College of Chemistry and Materials Science
Fujian Normal University
Fuzhou
Fujian 350007
People's Republic of China
;
_publ_contact_author_email     xiaohuachen03@163.com
_publ_contact_author_fax     '86 591 26911392'
_publ_contact_author_phone     '86 591 26911392'
_publ_section_title
;\
(2-{[2-(4-Chlorophenoxy)-1-oxidoethylidene-\kO^1^]hydrazonomethyl}phenolato-\
\k^2^N^1^,O)(1<i>H</i>-imidazole-\k<i>N</i>^3^)nickel(II)
;
loop_
    _publ_author_name
    _publ_author_address
    'Chen, Xiao-Hua'
;
College of Chemistry and Materials Science
Fujian Normal University
Fuzhou
Fujian 350007
People's Republic of China
;
