# Supplementary material for: (2-{[2-(4-Chlorophenoxy)-1-oxido­ethyl­idene-κO 1]hydrazono­methyl}­phenol­ato-κ2 N 1,O)(1H-imidazole-κN 3)nickel(II)
Source: Acta Crystallogr Sect E Struct Rep Online. 2008 Sep 6;64(Pt 10):m1253. doi: 10.1107/S1600536808028171 (PMC2959330; doi:10.1107/S1600536808028171)
Supplement: Supplementary file 2 [file e-64-m1253-Isup2.hkl]

# 
# h,k,l, Fc-squared, Fo-squared, sigma(Fo-squared) and status flag 
# 
data_I
_shelx_title ' c in Pbca' 
_shelx_refln_list_code          4 
_shelx_F_calc_maximum      715.19 
_exptl_crystal_F_000      1760.00 
_reflns_d_resolution_high  0.7702 
 
loop_ 
 _symmetry_equiv_pos_as_xyz 
 'x, y, z' 
 '-x+1/2, -y, z+1/2' 
 '-x, y+1/2, -z+1/2' 
 'x+1/2, -y+1/2, -z' 
 '-x, -y, -z' 
 'x-1/2, y, -z-1/2' 
 'x, -y-1/2, z-1/2' 
 '-x-1/2, y-1/2, z' 
 
_cell_length_a    18.7448 
_cell_length_b     6.6054 
_cell_length_c    29.2302 
_cell_angle_alpha  90.000 
_cell_angle_beta   90.000 
_cell_angle_gamma  90.000 
 
_shelx_F_squared_multiplier     1.000 
 
loop_ 
 _refln_index_h 
 _refln_index_k 
 _refln_index_l 
 _refln_F_squared_calc 
 _refln_F_squared_meas 
 _refln_F_squared_sigma 
 _refln_observed_status 
   4   0   0     7360.89     7768.42    200.65 o 
   6   0   0     7021.47     6625.79    210.12 o 
   8   0   0    14653.29    14641.25    404.73 o 
  10   0   0     7005.26     6262.47    179.28 o 
  12   0   0     5374.35     4960.08    196.16 o 
  14   0   0       26.53       40.44     42.20 o 
  16   0   0     2332.21     2307.29    138.54 o 
  18   0   0     6542.22     6658.29    445.05 o 
  20   0   0     1512.53     1427.03    132.62 o 
  22   0   0     2844.71     3221.47    190.15 o 
  24   0   0      942.74     1079.33    107.97 o 
   2   1   0     5016.35     5330.51     84.58 o 
   4   1   0    14165.35    14642.15    279.10 o 
   6   1   0    33054.48    33309.66    692.26 o 
   8   1   0     1269.68      874.01     82.96 o 
  10   1   0      249.58      134.78     32.33 o 
  12   1   0     2534.89     2793.78    182.52 o 
  14   1   0     6460.37     6471.32    353.64 o 
  16   1   0       47.83       23.07     37.26 o 
  18   1   0      560.89      473.14     51.14 o 
  20   1   0     5373.15     6005.23    358.57 o 
  22   1   0      249.44      307.60     56.57 o 
  24   1   0      660.17      605.41     73.16 o 
   0   2   0    92406.48    91801.68   2610.32 o 
   2   2   0      142.73      127.60     17.04 o 
   4   2   0     1079.59     1031.42     31.97 o 
   6   2   0       32.81       26.11     22.73 o 
   8   2   0     1786.70     1736.11     53.60 o 
  10   2   0      260.67      212.71     26.61 o 
  12   2   0       97.38      104.15     52.50 o 
  14   2   0        1.15       22.35     27.82 o 
  16   2   0      416.96      330.73     44.32 o 
  18   2   0      394.50      344.15     86.06 o 
  20   2   0      494.00      495.17     70.13 o 
  22   2   0      364.90      511.56    234.12 o 
   2   3   0     1322.38     1428.56     33.86 o 
   4   3   0     1007.97      985.54     63.52 o 
   6   3   0      732.76      771.59     27.07 o 
   8   3   0       98.62       63.52     33.64 o 
  10   3   0      988.46      902.06     55.35 o 
  12   3   0      738.32      714.38     56.50 o 
  14   3   0       90.98       76.40     31.67 o 
  16   3   0       79.74       82.67     32.56 o 
  18   3   0      774.90      692.59     45.43 o 
  20   3   0      640.40      580.01     55.83 o 
  22   3   0        1.58        5.08     23.83 o 
   0   4   0   103299.95   109008.65   4080.19 o 
   2   4   0     5862.11     6539.76     96.94 o 
   4   4   0       98.99      139.95     16.32 o 
   6   4   0      475.86      415.32     26.47 o 
   8   4   0      177.64      166.93     19.20 o 
  10   4   0     2280.05     2244.45     60.63 o 
  12   4   0     1804.34     1700.47     52.98 o 
  14   4   0       11.75       15.43     20.86 o 
  16   4   0      393.54      412.09     36.14 o 
  18   4   0     1448.23     1174.79    135.69 o 
  20   4   0       24.05       15.89     18.93 o 
   2   5   0    13156.23    13923.01    212.18 o 
   4   5   0    10384.69    10479.62    168.72 o 
   6   5   0     1350.95     1392.98     47.67 o 
   8   5   0     2855.08     2910.93     58.60 o 
  10   5   0     1329.57     1411.56     58.64 o 
  12   5   0      514.88      453.63     33.33 o 
  14   5   0     2181.84     2160.47    122.53 o 
  16   5   0       36.13       23.43     20.83 o 
  18   5   0      602.51      528.11    105.45 o 
   0   6   0     9596.81     9332.69    514.83 o 
   2   6   0        6.20       -8.87     19.07 o 
   4   6   0      147.75      171.09     19.36 o 
   6   6   0       78.77       78.19     17.17 o 
   8   6   0        1.22       -4.51     13.88 o 
  10   6   0     1059.44     1078.76     42.19 o 
  12   6   0      250.04      253.23     18.68 o 
  14   6   0       66.47       62.37     50.16 o 
  16   6   0      307.66      358.70     75.21 o 
   2   7   0      895.57      848.91     46.03 o 
   4   7   0      948.88      954.83     43.19 o 
   6   7   0      127.44      151.32     23.43 o 
   8   7   0       46.04       25.55     35.49 o 
  10   7   0       32.17       17.74     31.25 o 
  12   7   0       40.43       31.92     24.59 o 
  14   7   0      169.09      114.75    128.71 o 
   0   8   0     1209.03      963.32     56.03 o 
   2   8   0      838.63      750.31     55.06 o 
   4   8   0      135.44      102.79     54.04 o 
   6   8   0        0.48       12.41     60.48 o 
   8   8   0       22.77      -13.96     66.68 o 
   1   1   1      160.50      140.65      7.64 o 
   2   1   1    20880.97    21800.22    266.87 o 
   3   1   1     4315.48     4448.08     60.10 o 
   4   1   1     4320.36     4335.90     71.84 o 
   5   1   1     2315.01     2169.88     37.93 o 
   6   1   1     4311.67     4385.99     72.80 o 
   7   1   1       39.50       55.32     17.75 o 
   8   1   1     3047.04     2795.17     54.62 o 
   9   1   1     3440.59     3923.72     79.11 o 
  10   1   1     2714.11     2777.30     63.66 o 
  11   1   1      532.57      483.94     35.05 o 
  12   1   1     2369.11     2749.23    187.59 o 
  13   1   1        4.22       -0.21     16.50 o 
  14   1   1     2516.95     2819.56    128.08 o 
  15   1   1       73.41       70.44     25.80 o 
  16   1   1        7.71       -1.10     17.56 o 
  17   1   1        0.01       11.28     24.51 o 
  18   1   1      849.73      845.13     42.40 o 
  19   1   1        9.74        5.61     22.96 o 
  20   1   1     2903.38     3534.73    229.18 o 
  21   1   1       92.67       84.33     30.47 o 
  22   1   1       82.76       71.62     29.79 o 
  23   1   1        3.68       18.36     32.17 o 
  24   1   1      408.83      408.45     45.65 o 
   0   2   1   511494.66   425649.34  11644.13 o 
   1   2   1    31904.24    34563.45    396.52 o 
   2   2   1    15334.25    16821.38    166.97 o 
   3   2   1       89.26       60.64     11.40 o 
   4   2   1      118.34      148.91     13.79 o 
   5   2   1      643.70      676.02     25.02 o 
   6   2   1     3960.39     3794.76     58.74 o 
   7   2   1      629.21      555.06     21.69 o 
   8   2   1      713.07      709.13     28.43 o 
   9   2   1     2548.75     2679.22     54.56 o 
  10   2   1     4909.24     4585.10     97.16 o 
  11   2   1        7.86       27.12     15.17 o 
  12   2   1     4746.32     4445.65     92.65 o 
  13   2   1        0.86       12.80     20.91 o 
  14   2   1      127.89      164.91     28.74 o 
  15   2   1      280.75      295.57     31.27 o 
  16   2   1     1885.10     1836.82     61.48 o 
  17   2   1       86.32      110.84     27.32 o 
  18   2   1     4108.36     4063.58    102.66 o 
  19   2   1      179.93      172.55     36.76 o 
  20   2   1      399.89      387.73     33.33 o 
  21   2   1       24.44       50.54     30.34 o 
  22   2   1     2154.24     2337.47     68.06 o 
  23   2   1       47.73       67.12     26.66 o 
   1   3   1       41.32       26.99     10.78 o 
   2   3   1    29781.79    31441.63    329.20 o 
   3   3   1    11621.59    12279.86    122.74 o 
   4   3   1     8407.53     8453.02     98.33 o 
   5   3   1      521.03      478.94     21.90 o 
   6   3   1     4799.37     4876.47     55.92 o 
   7   3   1     1377.79     1381.54     26.31 o 
   8   3   1     5203.33     5022.74     79.31 o 
   9   3   1     2762.54     2914.48     79.01 o 
  10   3   1     3382.82     3268.03     79.68 o 
  11   3   1      321.98      278.34     18.77 o 
  12   3   1     1444.93     1345.86     60.21 o 
  13   3   1      152.01      133.39     17.43 o 
  14   3   1     4908.90     4587.76    174.36 o 
  15   3   1        2.06        5.98     15.16 o 
  16   3   1        8.72       15.32     15.44 o 
  17   3   1       31.24       30.93     17.68 o 
  18   3   1      931.87      854.50     36.62 o 
  19   3   1       21.37       -3.65     16.48 o 
  20   3   1     4502.93     4217.80    208.83 o 
  21   3   1      122.50       86.78     22.14 o 
  22   3   1      102.15       79.98     25.89 o 
   0   4   1    27857.25    28391.94    574.07 o 
   1   4   1     1732.76     1779.56     35.56 o 
   2   4   1      366.16      382.42     14.97 o 
   3   4   1     3140.61     3133.09     37.80 o 
   4   4   1     1073.16     1047.42     20.32 o 
   5   4   1     1094.14     1113.89     21.98 o 
   6   4   1     1639.58     1542.52     29.13 o 
   7   4   1        1.95       -1.41      9.39 o 
   8   4   1        3.42        0.60      9.47 o 
   9   4   1       25.99       23.44     11.51 o 
  10   4   1     1378.81     1344.48     30.49 o 
  11   4   1       33.36       37.56     11.59 o 
  12   4   1      783.88      778.56     25.36 o 
  13   4   1        4.75       -2.99      9.10 o 
  14   4   1       63.30       35.85     14.55 o 
  15   4   1      214.69      201.18     19.25 o 
  16   4   1      576.41      556.10     33.35 o 
  17   4   1      157.80      155.69     20.66 o 
  18   4   1      578.30      504.19     33.74 o 
  19   4   1       16.00        5.98     13.08 o 
  20   4   1      144.32      125.03     20.35 o 
  21   4   1        8.43        7.75     18.61 o 
   1   5   1      359.17      405.95     21.04 o 
   2   5   1      372.52      324.37     21.56 o 
   3   5   1       79.08       83.19     12.30 o 
   4   5   1      125.73      139.93     13.98 o 
   5   5   1       34.88       18.16     10.71 o 
   6   5   1       98.98      107.22     12.19 o 
   7   5   1      369.78      382.82     17.33 o 
   8   5   1        0.62      -10.70     10.70 o 
   9   5   1       36.12       42.62     11.81 o 
  10   5   1       40.96       44.24     13.58 o 
  11   5   1        9.34       12.62     12.69 o 
  12   5   1      133.87      138.26     15.68 o 
  13   5   1       15.22       22.43     12.05 o 
  14   5   1       58.18       44.15     12.11 o 
  15   5   1       31.97       25.63     11.44 o 
  16   5   1       24.94       25.71     11.29 o 
  17   5   1        8.67       11.66     14.76 o 
  18   5   1       40.62       10.21     17.81 o 
  19   5   1        4.05       13.45     18.90 o 
   0   6   1    11018.08    11220.28    228.32 o 
   1   6   1       15.97       13.61     17.41 o 
   2   6   1     2063.99     2151.92     42.75 o 
   3   6   1     1192.56     1252.52     27.93 o 
   4   6   1       45.29       51.23     13.68 o 
   5   6   1        7.06       -0.98      9.51 o 
   6   6   1      255.10      255.92     15.12 o 
   7   6   1        1.23        5.27     10.84 o 
   8   6   1       95.06       85.45     10.01 o 
   9   6   1       97.89       78.22     13.58 o 
  10   6   1      327.54      316.51     25.61 o 
  11   6   1        1.16        1.74     11.02 o 
  12   6   1      455.12      445.81     34.51 o 
  13   6   1        0.04       10.44     18.40 o 
  14   6   1        3.85        7.62     19.82 o 
  15   6   1        0.25        7.60     16.90 o 
  16   6   1      137.96      143.93     35.15 o 
  17   6   1       13.02       -4.65     26.36 o 
   1   7   1      188.05      210.98     18.76 o 
   2   7   1     1166.41     1184.96     32.02 o 
   3   7   1      342.43      331.71     25.57 o 
   4   7   1      559.48      576.80     25.66 o 
   5   7   1        2.83        8.29     11.54 o 
   6   7   1       84.85       91.72     12.37 o 
   7   7   1        0.67       -1.40     10.86 o 
   8   7   1      662.32      660.94     50.48 o 
   9   7   1        0.04      -16.12     22.66 o 
  10   7   1      306.01      296.90     34.50 o 
  11   7   1       10.15        5.56     14.48 o 
  12   7   1      205.98      177.82     44.21 o 
  13   7   1       21.34       28.15     51.05 o 
  14   7   1      417.72      367.52    265.17 o 
   0   8   1     2334.89     2203.05     69.65 o 
   1   8   1       53.69       44.65     15.75 o 
   2   8   1      205.75      184.63     21.46 o 
   3   8   1        0.27       -9.44     15.69 o 
   4   8   1       50.03       49.15     24.92 o 
   5   8   1        0.06      -22.69     35.75 o 
   6   8   1      288.86      165.62     72.09 o 
   7   8   1        1.87      -11.09     43.82 o 
   8   8   1        7.35       -8.03     46.01 o 
   3   0   2       10.46       19.16     18.56 o 
   4   0   2     9621.28     9410.04    174.43 o 
   5   0   2    12209.60    12773.76    244.59 o 
   6   0   2    37545.30    38622.98    804.82 o 
   7   0   2     9272.08     9473.15    183.46 o 
   8   0   2       16.24       17.44     21.65 o 
   9   0   2    17351.76    18475.02    421.28 o 
  10   0   2     2907.87     2686.47     89.42 o 
  11   0   2        1.85        3.69     24.32 o 
  12   0   2    11552.41    10580.49    257.17 o 
  13   0   2      107.37      101.99     33.43 o 
  14   0   2      507.37      533.78     46.05 o 
  15   0   2       66.13       97.40     35.73 o 
  16   0   2     2586.36     2619.41    115.91 o 
  17   0   2      103.58      130.93     37.50 o 
  18   0   2     3869.05     4021.27    125.11 o 
  19   0   2       73.92       68.00     41.78 o 
  20   0   2      143.10      145.11     55.37 o 
  21   0   2       40.36       -5.44     41.73 o 
  22   0   2     3367.54     3694.43    131.75 o 
  23   0   2       16.46        7.06     35.21 o 
  24   0   2      899.01     1081.13    108.63 o 
   1   1   2    12106.67    12514.59    116.99 o 
   2   1   2    72696.73    68421.13   1053.23 o 
   3   1   2    85384.69    81398.63   1320.94 o 
   4   1   2     4190.56     4504.11     69.78 o 
   5   1   2      299.43      292.54     18.05 o 
   6   1   2     1200.63     1296.11     35.84 o 
   7   1   2     1991.18     1996.43     41.27 o 
   8   1   2    14901.80    14052.46    186.50 o 
   9   1   2     1481.70     1735.98     49.43 o 
  10   1   2     9894.25    10541.19    196.08 o 
  11   1   2     1839.58     1748.86     43.59 o 
  12   1   2     5149.85     5170.97    108.29 o 
  13   1   2       15.31        3.47     17.20 o 
  14   1   2     5609.89     5670.61    143.06 o 
  15   1   2      519.67      487.97     35.07 o 
  16   1   2      408.12      393.86     36.39 o 
  17   1   2       65.49       43.88     25.25 o 
  18   1   2     1631.04     1567.13     53.89 o 
  19   1   2       61.94       52.51     29.00 o 
  20   1   2     5708.28     6021.66    275.54 o 
  21   1   2      108.34       94.34     31.24 o 
  22   1   2      104.27      125.72     40.54 o 
  23   1   2       21.18        0.73     23.35 o 
  24   1   2      591.38      627.86     54.00 o 
   0   2   2     4132.47     4222.51     83.57 o 
   1   2   2      763.25      759.15     19.87 o 
   2   2   2     5042.67     5176.24     58.28 o 
   3   2   2     5224.14     5169.40     58.79 o 
   4   2   2      308.49      300.76     12.43 o 
   5   2   2      117.83      125.33     11.56 o 
   6   2   2     6655.29     6861.26    116.25 o 
   7   2   2      982.90     1114.78     27.77 o 
   8   2   2      548.62      578.28     24.49 o 
   9   2   2     1129.12     1127.74     42.52 o 
  10   2   2      229.87      239.27     31.11 o 
  11   2   2       18.37        9.63     16.87 o 
  12   2   2      794.88      685.01     42.72 o 
  13   2   2        3.24        3.49     18.09 o 
  14   2   2      115.94      126.28     29.13 o 
  15   2   2      167.76      174.16     27.78 o 
  16   2   2      169.36      133.61     34.24 o 
  17   2   2       77.03       98.36     31.72 o 
  18   2   2      126.74      143.96     35.99 o 
  19   2   2       31.22       15.60     20.93 o 
  20   2   2        3.19      -20.50     24.28 o 
  21   2   2       22.40       15.83     22.09 o 
  22   2   2      330.70      329.55     43.45 o 
  23   2   2       16.07       12.42     25.67 o 
   1   3   2       49.11       28.07      8.87 o 
   2   3   2     1641.47     1572.16     30.11 o 
   3   3   2      397.82      394.64     14.42 o 
   4   3   2      364.84      330.34     14.99 o 
   5   3   2      648.53      635.31     17.15 o 
   6   3   2     1128.91     1274.73     27.48 o 
   7   3   2      226.81      210.67     11.96 o 
   8   3   2     1028.50     1112.70     83.35 o 
   9   3   2        2.12       -0.95     12.81 o 
  10   3   2      870.42      901.68     38.72 o 
  11   3   2        6.74        8.85     11.36 o 
  12   3   2      385.43      350.84     23.88 o 
  13   3   2        1.45       -5.38     14.30 o 
  14   3   2      247.48      188.69     23.19 o 
  15   3   2      228.51      221.48     21.76 o 
  16   3   2       44.88       42.17     18.83 o 
  17   3   2      121.22      131.20     27.43 o 
  18   3   2      111.51       99.75     26.08 o 
  19   3   2       30.73       35.05     22.60 o 
  20   3   2      521.25      484.04     42.23 o 
  21   3   2       34.60       40.88     24.10 o 
  22   3   2       52.77       43.79     22.16 o 
   0   4   2    32312.85    32949.21    652.94 o 
   1   4   2     5840.27     6165.38     73.50 o 
   2   4   2     3450.59     3488.81     42.24 o 
   3   4   2     1520.48     1565.68     24.79 o 
   4   4   2       26.72       12.04      8.83 o 
   5   4   2        2.44       -0.93      8.80 o 
   6   4   2     4292.20     4273.51     66.55 o 
   7   4   2       28.92       17.41      9.71 o 
   8   4   2      254.62      292.41     15.38 o 
   9   4   2      906.71      933.90     27.59 o 
  10   4   2     2357.03     2341.41     47.31 o 
  11   4   2       28.72       28.99      9.28 o 
  12   4   2     2833.01     2728.71     74.22 o 
  13   4   2       85.73       97.09     13.40 o 
  14   4   2       99.07       88.03     14.04 o 
  15   4   2       22.37       10.43     11.38 o 
  16   4   2     1208.63     1036.26     59.54 o 
  17   4   2        3.71       -7.93     14.17 o 
  18   4   2     1159.21      989.30     43.42 o 
  19   4   2      133.43       99.28     19.25 o 
  20   4   2      102.36      105.03     26.83 o 
  21   4   2       97.45       80.04     28.92 o 
   1   5   2        5.97       21.27     12.86 o 
   2   5   2     5341.11     5465.19     70.77 o 
   3   5   2      501.30      465.92     18.39 o 
   4   5   2      324.56      329.66     16.05 o 
   5   5   2      573.54      549.90     18.64 o 
   6   5   2       74.99       87.35     11.08 o 
   7   5   2      228.84      207.29     13.38 o 
   8   5   2     3341.10     3477.50     59.71 o 
   9   5   2      366.50      339.87     18.89 o 
  10   5   2     2364.84     2448.79     52.83 o 
  11   5   2        0.07        1.37      8.96 o 
  12   5   2      798.71      742.66     23.41 o 
  13   5   2       44.09       43.31     13.17 o 
  14   5   2     1709.60     1618.43     55.86 o 
  15   5   2       71.40       64.55     13.12 o 
  16   5   2       29.69       30.22     13.70 o 
  17   5   2        0.96        6.46     12.67 o 
  18   5   2      341.11      345.74     31.76 o 
  19   5   2        5.45        5.31     18.88 o 
   0   6   2     3939.13     4023.11    119.11 o 
   1   6   2     2190.10     2333.12     46.70 o 
   2   6   2      940.71     1016.02     29.56 o 
   3   6   2       45.22       52.96     12.71 o 
   4   6   2      441.12      499.35     23.62 o 
   5   6   2      265.94      273.13     17.92 o 
   6   6   2     2098.04     2000.55     47.23 o 
   7   6   2      118.52      127.70     13.90 o 
   8   6   2       16.84        7.28     11.33 o 
   9   6   2       41.55       31.83      9.18 o 
  10   6   2      585.40      551.98     20.37 o 
  11   6   2       13.12       16.87     12.42 o 
  12   6   2     1302.44     1231.10     73.81 o 
  13   6   2       14.93       11.25     18.67 o 
  14   6   2       36.79       23.52     18.34 o 
  15   6   2       17.91        6.16     32.82 o 
  16   6   2      451.65      498.42     59.06 o 
  17   6   2       38.30       30.70     47.30 o 
   1   7   2        8.28        4.96     12.03 o 
   2   7   2      341.57      389.80     24.95 o 
   3   7   2       35.35       23.67     17.81 o 
   4   7   2       39.73       44.70     13.20 o 
   5   7   2      132.82      141.71     14.68 o 
   6   7   2       82.53       98.82     12.59 o 
   7   7   2       66.33       65.19     17.99 o 
   8   7   2      139.82      158.26     19.95 o 
   9   7   2       37.76       28.07     13.60 o 
  10   7   2        7.48      -14.62     15.52 o 
  11   7   2       15.77        0.91     31.48 o 
  12   7   2       37.51       46.73     27.09 o 
  13   7   2       16.76       13.78     34.90 o 
   0   8   2      699.24      693.50     46.65 o 
   1   8   2        0.02        2.75     13.05 o 
   2   8   2       93.98       64.99     17.96 o 
   3   8   2      143.11      119.95     28.92 o 
   4   8   2       13.95       15.70     20.64 o 
   5   8   2       31.84       -0.87     19.80 o 
   6   8   2        3.11      -20.16     58.93 o 
   7   8   2       20.79       15.87     44.80 o 
   8   8   2       28.32      -14.71     59.40 o 
   1   1   3      658.24      666.59     13.16 o 
   2   1   3     3241.99     2990.58     70.99 o 
   3   1   3    16751.99    16212.25    196.59 o 
   4   1   3     4479.81     4551.61     63.12 o 
   5   1   3      797.24      880.23     32.27 o 
   6   1   3     1455.45     1470.32     42.26 o 
   7   1   3     4881.53     5045.89    101.20 o 
   8   1   3     5354.46     4868.07     82.98 o 
   9   1   3      829.28      886.55     85.89 o 
  10   1   3     4010.37     4312.09    115.06 o 
  11   1   3       39.57       25.02     18.86 o 
  12   1   3     1451.93     1482.33     66.81 o 
  13   1   3        1.21       -0.26     23.19 o 
  14   1   3     2673.12     3034.57    289.86 o 
  15   1   3      839.94      700.64     37.89 o 
  16   1   3      114.30      122.48     28.13 o 
  17   1   3        1.05      -14.35     24.45 o 
  18   1   3      396.98      565.95     73.03 o 
  19   1   3      128.28      125.20     29.14 o 
  20   1   3     3166.96     3835.61    228.07 o 
  21   1   3       45.98       39.82     31.97 o 
  22   1   3       96.00      110.06     34.54 o 
  23   1   3       33.96       59.48     30.70 o 
  24   1   3      453.72      336.07     56.14 o 
   0   2   3    47132.21    49115.79    915.29 o 
   1   2   3      411.21      404.02     15.49 o 
   2   2   3     9730.30     9993.53    103.39 o 
   3   2   3     1671.49     1596.22     23.35 o 
   4   2   3       49.27       32.81      9.61 o 
   5   2   3      926.49      964.10     20.65 o 
   6   2   3    37381.91    38220.89    620.35 o 
   7   2   3     3913.79     4177.42     64.95 o 
   8   2   3     3379.88     3482.71     56.75 o 
   9   2   3     4927.29     5543.53     83.59 o 
  10   2   3     5434.81     5309.94    105.20 o 
  11   2   3      206.40      186.58     22.37 o 
  12   2   3    10632.82    10406.20    187.49 o 
  13   2   3     2661.93     2738.57     64.35 o 
  14   2   3      207.40      228.83     26.39 o 
  15   2   3      200.65      216.94     34.57 o 
  16   2   3     2396.12     2439.31     69.46 o 
  17   2   3        1.22      -12.31     20.81 o 
  18   2   3     1846.37     1854.05     62.27 o 
  19   2   3        5.06       -4.95     24.39 o 
  20   2   3      167.98      178.00     28.23 o 
  21   2   3      102.20       88.86     28.62 o 
  22   2   3     1775.08     1856.92     64.45 o 
  23   2   3       94.63       93.46     35.94 o 
   1   3   3     2088.50     2100.06     29.72 o 
   2   3   3    11439.42    11599.37    118.36 o 
   3   3   3     1494.19     1563.64     22.53 o 
   4   3   3      349.48      276.71     11.27 o 
   5   3   3     1166.59     1247.17     21.31 o 
   6   3   3      231.21      254.28     13.71 o 
   7   3   3     1197.55     1176.02     22.14 o 
   8   3   3    13506.53    13449.48    207.78 o 
   9   3   3      388.54      369.29     20.29 o 
  10   3   3     6397.49     6435.41    202.56 o 
  11   3   3      145.69      121.94     16.46 o 
  12   3   3     2993.48     2797.30    105.87 o 
  13   3   3        1.13       -1.87     14.35 o 
  14   3   3     4465.73     4067.50    186.67 o 
  15   3   3      913.30      828.13     37.60 o 
  16   3   3      214.22      251.24     34.86 o 
  17   3   3        0.35       -0.37     16.81 o 
  18   3   3      421.03      466.14     36.05 o 
  19   3   3      472.72      439.36     39.01 o 
  20   3   3     4637.52     4385.83    173.02 o 
  21   3   3       41.42       27.31     25.97 o 
  22   3   3      116.34      143.71     30.22 o 
   0   4   3     1982.72     1841.51    108.48 o 
   1   4   3      977.10     1060.24     25.61 o 
   2   4   3      790.76      734.47     23.35 o 
   3   4   3      235.00      238.55     12.44 o 
   4   4   3      103.75       91.37     10.31 o 
   5   4   3     3188.09     3236.55     41.41 o 
   6   4   3     2997.06     3040.60     45.83 o 
   7   4   3      131.28      132.90     10.41 o 
   8   4   3       15.99        1.75      8.02 o 
   9   4   3      374.02      364.67     16.87 o 
  10   4   3      357.74      356.62     19.27 o 
  11   4   3      118.37      122.30     10.86 o 
  12   4   3     2106.93     2023.11     47.54 o 
  13   4   3      227.55      206.14     15.43 o 
  14   4   3       17.33       14.99      9.57 o 
  15   4   3       19.10       25.19     12.60 o 
  16   4   3      562.92      476.39     24.03 o 
  17   4   3        0.80       -1.59     13.55 o 
  18   4   3      391.62      363.13     25.28 o 
  19   4   3       16.64        1.90     13.14 o 
  20   4   3       37.09       22.78     27.22 o 
  21   4   3        1.82       -0.77     18.15 o 
   1   5   3     1078.25     1130.89     29.44 o 
   2   5   3        5.63       -0.67      9.11 o 
   3   5   3      367.69      378.84     16.63 o 
   4   5   3      203.64      200.14     14.94 o 
   5   5   3      240.29      238.55     13.77 o 
   6   5   3      943.30      974.73     23.26 o 
   7   5   3      267.12      253.26     15.38 o 
   8   5   3      125.84      145.86     15.26 o 
   9   5   3       24.43       24.63      8.54 o 
  10   5   3        0.12       -5.71      6.98 o 
  11   5   3       58.38       52.40     10.91 o 
  12   5   3       45.47       36.60      8.45 o 
  13   5   3        3.19       -6.35      7.66 o 
  14   5   3       10.55        4.59      8.48 o 
  15   5   3       13.16       13.82     16.91 o 
  16   5   3        6.85        4.36     12.54 o 
  17   5   3        3.56       26.13     15.60 o 
  18   5   3       19.10       15.28     16.68 o 
  19   5   3       25.11       16.40     32.46 o 
   0   6   3     1960.60     2044.89     77.13 o 
   1   6   3      158.37      151.97     23.25 o 
   2   6   3      179.58      205.79     15.68 o 
   3   6   3       10.07       14.26     11.95 o 
   4   6   3        4.21       -0.51     10.67 o 
   5   6   3      106.96      121.14     15.21 o 
   6   6   3      647.54      612.80     40.38 o 
   7   6   3      104.11       79.16     10.51 o 
   8   6   3      385.10      366.87     21.35 o 
   9   6   3      251.00      212.34     13.38 o 
  10   6   3      396.09      323.29     24.98 o 
  11   6   3      100.42       84.40     15.20 o 
  12   6   3      207.69      248.20     30.96 o 
  13   6   3       61.48       63.88     16.99 o 
  14   6   3        8.16       18.86     31.15 o 
  15   6   3       16.42       -1.71     23.93 o 
  16   6   3       89.24      134.87     66.68 o 
  17   6   3        2.90      -20.13     46.56 o 
   1   7   3       20.08       15.88     14.19 o 
   2   7   3     1071.03     1125.81     30.24 o 
   3   7   3       94.48       81.74     16.15 o 
   4   7   3      176.33      222.11     16.23 o 
   5   7   3       16.61       18.46     11.88 o 
   6   7   3      223.51      198.44     19.00 o 
   7   7   3      156.23      129.20     23.65 o 
   8   7   3     1067.03     1009.23     48.89 o 
   9   7   3       16.21       12.93     14.31 o 
  10   7   3      861.37      865.19     59.65 o 
  11   7   3        2.42       21.05     27.75 o 
  12   7   3       93.97       98.38     43.38 o 
  13   7   3       12.28       37.70     27.97 o 
   0   8   3      639.82      712.38     39.20 o 
   1   8   3      165.37      157.85     19.10 o 
   2   8   3       50.38       48.90     16.39 o 
   3   8   3        0.89       -5.55     18.24 o 
   4   8   3       34.37       53.55     25.28 o 
   5   8   3       30.73       26.75     22.87 o 
   6   8   3      299.42      274.63     78.02 o 
   7   8   3        0.34      -26.36     63.58 o 
   8   8   3        1.80       22.98     28.20 o 
   1   0   4      670.88      684.79     16.32 o 
   2   0   4     9359.48     9042.86    128.55 o 
   3   0   4     1956.01     2159.31     47.53 o 
   4   0   4      261.79      198.11     34.30 o 
   5   0   4    22413.44    23352.46    454.08 o 
   6   0   4    11031.66    10649.38    206.05 o 
   7   0   4     4386.38     4536.75    108.77 o 
   8   0   4     9755.61    10195.20    197.81 o 
   9   0   4    10951.30    12348.20    233.28 o 
  10   0   4    17215.82    16151.95    363.27 o 
  11   0   4     1580.32     1825.15     57.83 o 
  12   0   4     8238.42     8499.64    184.96 o 
  13   0   4     9433.08    10023.87    243.97 o 
  14   0   4      277.89      376.16     48.22 o 
  15   0   4      362.49      401.33     51.40 o 
  16   0   4     2462.90     2617.71     95.60 o 
  17   0   4      280.14      239.40     50.62 o 
  18   0   4     2042.48     2179.02     81.71 o 
  19   0   4        1.58       -4.69     28.64 o 
  20   0   4      509.59      530.04     56.19 o 
  21   0   4      243.19      185.97     53.75 o 
  22   0   4     1737.49     1911.72    107.88 o 
  23   0   4      334.49      342.53     53.90 o 
  24   0   4     1134.16     1305.90     86.95 o 
   1   1   4     4937.33     4995.39     60.91 o 
   2   1   4     4343.33     4388.91     74.70 o 
   3   1   4       39.88       42.83     12.79 o 
   4   1   4    50434.76    50225.73    703.43 o 
   5   1   4       21.77       13.03     14.57 o 
   6   1   4     1506.32     1448.23     34.32 o 
   7   1   4     4542.42     4907.94     81.21 o 
   8   1   4    14422.64    15035.82    369.98 o 
   9   1   4     3177.42     3026.92     64.79 o 
  10   1   4     8093.29     8690.43    142.25 o 
  11   1   4      404.04      386.58     28.71 o 
  12   1   4      243.84      225.39     27.49 o 
  13   1   4       67.13       73.63     25.11 o 
  14   1   4     7614.47     8056.41    307.33 o 
  15   1   4      422.88      382.05     33.37 o 
  16   1   4       26.39       34.82     22.80 o 
  17   1   4      109.54      113.01     27.90 o 
  18   1   4       43.40       29.32     26.73 o 
  19   1   4      317.91      340.30     40.29 o 
  20   1   4     4726.44     4890.57    109.74 o 
  21   1   4      146.70      104.27     31.52 o 
  22   1   4      102.34       92.59     32.23 o 
  23   1   4        5.90       16.74     29.23 o 
  24   1   4     1171.08     1233.34     88.23 o 
   0   2   4     2921.00     2785.90     52.91 o 
   1   2   4      227.14      232.70     11.73 o 
   2   2   4     4462.04     4733.21     53.73 o 
   3   2   4      246.42      240.91      7.48 o 
   4   2   4       65.53       66.35      8.76 o 
   5   2   4     1933.36     1806.67     26.82 o 
   6   2   4       42.55       42.67     11.23 o 
   7   2   4      633.80      575.76     41.56 o 
   8   2   4      200.85      210.72     17.16 o 
   9   2   4      229.91      270.86     47.14 o 
  10   2   4     1165.63     1011.89     33.42 o 
  11   2   4      267.24      255.46     21.34 o 
  12   2   4     1041.51     1070.27     42.59 o 
  13   2   4      810.83      772.72     75.72 o 
  14   2   4       51.15       52.48     26.89 o 
  15   2   4       98.22       91.16     22.24 o 
  16   2   4      152.26      152.78     27.45 o 
  17   2   4      121.65       94.60     22.98 o 
  18   2   4      501.95      623.81    100.23 o 
  19   2   4       32.07       36.13     26.23 o 
  20   2   4        2.43        3.96     29.18 o 
  21   2   4        9.81       -0.82     21.36 o 
  22   2   4       51.82       29.12     29.67 o 
  23   2   4       60.02       49.59     27.32 o 
   1   3   4     4246.69     4486.95     50.81 o 
   2   3   4      200.02      171.23     12.11 o 
   3   3   4       39.47       32.53      7.20 o 
   4   3   4     1183.33     1334.52     24.33 o 
   5   3   4      204.52      203.07      9.29 o 
   6   3   4     1114.13     1126.62     20.36 o 
   7   3   4     1606.16     1476.11     28.34 o 
   8   3   4      561.49      479.20     28.39 o 
   9   3   4      216.33      236.71     14.60 o 
  10   3   4      507.19      497.13     22.96 o 
  11   3   4       73.87       62.81     17.28 o 
  12   3   4        5.56       -1.23      9.25 o 
  13   3   4      244.28      212.72     22.07 o 
  14   3   4      887.41      757.21     45.88 o 
  15   3   4      514.83      433.69     30.66 o 
  16   3   4      326.64      287.20     28.17 o 
  17   3   4       40.56       24.12     22.33 o 
  18   3   4        0.73       -1.97     14.66 o 
  19   3   4       27.03       36.02     21.34 o 
  20   3   4      279.79      265.76     33.45 o 
  21   3   4       98.42       63.59     25.44 o 
  22   3   4       50.82       27.63     27.76 o 
   0   4   4    21697.62    22540.68    379.50 o 
   1   4   4       28.14       40.26     12.26 o 
   2   4   4     1783.59     1819.68     28.25 o 
   3   4   4      102.29      124.93     12.58 o 
   4   4   4      459.62      436.20     16.95 o 
   5   4   4      290.66      295.43     14.34 o 
   6   4   4     7418.64     7685.08    152.24 o 
   7   4   4       62.45       75.38      8.88 o 
   8   4   4     3771.89     3759.02     53.60 o 
   9   4   4      737.25      767.10     20.94 o 
  10   4   4     1577.70     1528.72     35.34 o 
  11   4   4      175.72      172.40     17.38 o 
  12   4   4     2011.59     1860.23     38.38 o 
  13   4   4     1089.22     1072.43     23.56 o 
  14   4   4       53.19       49.95     12.54 o 
  15   4   4       14.13        3.79     10.94 o 
  16   4   4      532.65      509.84     50.65 o 
  17   4   4        1.15      -13.07     13.07 o 
  18   4   4      305.26      260.19     29.10 o 
  19   4   4       40.96       19.57     27.31 o 
  20   4   4      233.22      189.08     32.44 o 
  21   4   4       72.50       37.21     30.10 o 
   1   5   4        5.04        9.69     11.89 o 
   2   5   4     1333.26     1343.19     26.17 o 
   3   5   4      573.38      561.71     18.40 o 
   4   5   4     1177.88     1191.68     28.69 o 
   5   5   4       12.48       17.88     12.05 o 
   6   5   4     1543.30     1509.09     27.41 o 
   7   5   4     2258.51     2191.25     43.77 o 
   8   5   4     3346.67     3234.85     72.71 o 
   9   5   4     1075.63     1008.03     31.51 o 
  10   5   4     1494.81     1384.52     64.45 o 
  11   5   4       23.81       13.79     16.77 o 
  12   5   4      344.15      334.55     24.29 o 
  13   5   4      263.48      227.03     21.61 o 
  14   5   4     2984.33     2879.65    138.79 o 
  15   5   4      464.98      459.68     23.89 o 
  16   5   4       98.47       88.71     18.17 o 
  17   5   4        0.97       -5.01     13.21 o 
  18   5   4       27.47       15.83     18.53 o 
  19   5   4      201.69      165.11     27.70 o 
   0   6   4     5567.78     5813.98    249.89 o 
   1   6   4       26.00       35.77     15.56 o 
   2   6   4       86.02      102.97     16.75 o 
   3   6   4       91.76       97.57     13.43 o 
   4   6   4       83.40      103.69     14.76 o 
   5   6   4      135.94      128.31     15.55 o 
   6   6   4     1769.51     1808.18     42.90 o 
   7   6   4        7.63        4.61      7.28 o 
   8   6   4      679.97      584.80     27.24 o 
   9   6   4       48.10       50.83     18.20 o 
  10   6   4      600.25      541.40     52.28 o 
  11   6   4       74.87       67.36     15.40 o 
  12   6   4      829.31      733.46     30.96 o 
  13   6   4      125.21      111.70     15.41 o 
  14   6   4        8.29       10.15     28.77 o 
  15   6   4        2.65        8.62     23.41 o 
  16   6   4      119.94      118.19     37.63 o 
  17   6   4        8.22       30.67     49.95 o 
   1   7   4      156.72      152.68     18.11 o 
   2   7   4       25.63       17.14     12.46 o 
   3   7   4        0.28       10.35     13.51 o 
   4   7   4       79.88       60.72     12.23 o 
   5   7   4        0.63        0.69      9.69 o 
   6   7   4        3.48        1.41     15.28 o 
   7   7   4        0.20        0.31     14.36 o 
   8   7   4       29.19       16.07     20.96 o 
   9   7   4       25.99       18.67     21.99 o 
  10   7   4       11.67        9.69     16.04 o 
  11   7   4       17.71        3.49     38.01 o 
  12   7   4       25.32       20.81     28.55 o 
  13   7   4        4.79      -12.80     28.81 o 
   0   8   4        2.09        9.98     19.40 o 
   1   8   4        0.37       -8.83     11.80 o 
   2   8   4       11.94       22.30     20.07 o 
   3   8   4       31.00       25.57     21.86 o 
   4   8   4        7.16        9.79     18.46 o 
   5   8   4       18.28       29.75     32.83 o 
   6   8   4       13.90      -36.77     36.77 o 
   7   8   4        5.83       18.47     29.13 o 
   8   8   4       11.04        4.18     23.92 o 
   1   1   5    11773.84    12229.52    135.66 o 
   2   1   5     9102.45     9005.69    117.25 o 
   3   1   5     5364.51     5471.91     74.83 o 
   4   1   5    29514.06    28943.43    367.59 o 
   5   1   5      860.84      883.29     23.97 o 
   6   1   5     2371.32     2309.92     41.79 o 
   7   1   5     5348.51     5479.32    108.42 o 
   8   1   5     8710.56     9007.51    245.45 o 
   9   1   5     1596.11     1609.72     37.65 o 
  10   1   5     2767.06     3190.72    141.30 o 
  11   1   5     1229.01     1320.44     71.13 o 
  12   1   5      107.91      136.50     26.76 o 
  13   1   5      252.59      311.89     32.14 o 
  14   1   5     7100.09     7767.11    346.76 o 
  15   1   5      697.12      668.88     46.12 o 
  16   1   5      154.84      174.91     31.77 o 
  17   1   5       61.00       68.82     26.54 o 
  18   1   5       12.31       33.91     25.83 o 
  19   1   5        1.19       -7.67     21.25 o 
  20   1   5     1045.37     1199.59    102.58 o 
  21   1   5      357.31      286.55     44.31 o 
  22   1   5       42.65       42.62     27.13 o 
  23   1   5       11.59        1.43     23.54 o 
   0   2   5    74587.92    76145.65   1554.26 o 
   1   2   5       16.41       19.71     10.61 o 
   2   2   5      145.44      163.94     11.42 o 
   3   2   5     6287.57     6258.70     90.02 o 
   4   2   5      696.88      716.22     17.98 o 
   5   2   5     1561.60     1480.29     38.76 o 
   6   2   5     4323.13     4087.51     55.36 o 
   7   2   5       67.18       53.04      9.19 o 
   8   2   5     9253.88     9436.59    130.89 o 
   9   2   5     7703.68     8014.60    120.52 o 
  10   2   5     5911.79     5518.84    118.25 o 
  11   2   5      611.29      627.21     36.65 o 
  12   2   5     4002.65     3872.55     82.11 o 
  13   2   5     2803.83     2963.14     70.98 o 
  14   2   5        2.12       15.38     18.00 o 
  15   2   5      691.78      680.03     41.52 o 
  16   2   5      861.32      904.72     43.85 o 
  17   2   5      451.37      461.82     44.21 o 
  18   2   5     1038.97     1138.73     42.98 o 
  19   2   5      117.45      121.55     25.22 o 
  20   2   5      551.01      591.98     36.93 o 
  21   2   5      495.67      493.24     45.55 o 
  22   2   5     2020.64     2063.66     59.37 o 
  23   2   5      199.89      210.59     30.49 o 
   1   3   5     4407.44     4852.48     54.65 o 
   2   3   5     2580.69     2526.23     37.34 o 
   3   3   5     4707.23     4760.94     53.41 o 
   4   3   5    16298.06    16465.15    187.46 o 
   5   3   5        6.91       15.86     10.22 o 
   6   3   5     2978.31     2886.37     47.67 o 
   7   3   5     8966.43     9334.07    131.73 o 
   8   3   5     5514.59     5376.29    138.84 o 
   9   3   5      756.87      789.11     44.26 o 
  10   3   5     2946.76     3067.22     72.90 o 
  11   3   5      583.96      619.77     22.13 o 
  12   3   5       87.02       84.58     27.28 o 
  13   3   5      673.16      597.36     27.41 o 
  14   3   5    10029.24     9527.57    412.06 o 
  15   3   5      456.16      446.70     25.59 o 
  16   3   5      126.09      137.80     20.46 o 
  17   3   5       61.89       60.36     18.09 o 
  18   3   5       27.55       32.73     15.47 o 
  19   3   5       29.41       49.79     16.96 o 
  20   3   5     2118.29     2060.18     91.74 o 
  21   3   5      490.99      430.54     27.93 o 
  22   3   5       57.32       63.62     26.78 o 
   0   4   5    17030.64    17344.38    264.68 o 
   1   4   5      675.94      682.77     19.69 o 
   2   4   5      104.61       99.46     12.66 o 
   3   4   5      298.13      310.92     11.55 o 
   4   4   5      244.08      251.83     14.56 o 
   5   4   5        3.57        4.22      7.10 o 
   6   4   5     3374.50     3458.42    116.23 o 
   7   4   5      598.67      588.63     24.52 o 
   8   4   5     1931.61     1944.12     43.64 o 
   9   4   5      211.74      203.34     20.09 o 
  10   4   5     2825.83     2721.84     65.16 o 
  11   4   5      316.70      319.41     16.48 o 
  12   4   5     1189.33     1091.79     32.00 o 
  13   4   5      349.34      311.20     12.97 o 
  14   4   5        1.48        7.81      6.97 o 
  15   4   5      211.36      157.80     25.97 o 
  16   4   5       48.61       36.20     19.59 o 
  17   4   5      249.53      187.33     21.49 o 
  18   4   5      539.84      504.71     63.79 o 
  19   4   5        3.32        9.15     24.29 o 
  20   4   5       54.03       49.52     32.05 o 
  21   4   5       17.60        7.89     25.77 o 
   1   5   5        8.50       16.62     11.42 o 
   2   5   5      153.34      179.07     19.96 o 
   3   5   5        3.85       -5.28     11.06 o 
   4   5   5        0.61        3.59      9.03 o 
   5   5   5        6.82        0.05      7.25 o 
   6   5   5      211.92      205.21     13.10 o 
   7   5   5       54.26       48.93      5.39 o 
   8   5   5      446.05      447.36     33.70 o 
   9   5   5      124.51      127.23     20.43 o 
  10   5   5       50.24       48.69     18.38 o 
  11   5   5       82.88       67.86     19.29 o 
  12   5   5       24.77        4.17     15.08 o 
  13   5   5        3.99        0.03     16.23 o 
  14   5   5        9.71       -4.01     15.91 o 
  15   5   5       41.35        7.03     18.34 o 
  16   5   5      122.54       96.29     17.68 o 
  17   5   5       13.35       25.50     21.96 o 
  18   5   5       45.76       40.29     19.93 o 
  19   5   5       12.00        9.72     17.91 o 
   0   6   5     1862.15     1943.19     54.03 o 
   1   6   5       23.00       21.94     14.15 o 
   2   6   5      244.59      249.79     17.09 o 
   3   6   5       21.12       14.07     10.97 o 
   4   6   5      506.43      501.67     18.87 o 
   5   6   5      254.62      244.45     17.58 o 
   6   6   5      321.67      297.89     27.47 o 
   7   6   5       10.67        6.00      6.99 o 
   8   6   5       61.60       50.28     18.51 o 
   9   6   5      302.83      255.61     29.26 o 
  10   6   5       45.73       45.50     18.57 o 
  11   6   5      141.93      105.38     14.82 o 
  12   6   5      406.17      405.97     29.73 o 
  13   6   5      378.45      365.73     50.27 o 
  14   6   5        1.21       10.07     24.64 o 
  15   6   5       70.93       37.22     33.26 o 
  16   6   5      105.56      128.53     49.50 o 
  17   6   5        2.63       24.81     62.03 o 
   1   7   5        3.23        4.50     12.28 o 
   2   7   5      371.58      426.42     26.81 o 
   3   7   5       87.69       66.08     14.30 o 
   4   7   5      386.26      401.45     35.05 o 
   5   7   5       19.15       22.06     19.75 o 
   6   7   5       58.77       46.88     19.40 o 
   7   7   5      265.76      257.59     26.87 o 
   8   7   5      748.27      743.72     42.18 o 
   9   7   5       72.85       70.55     21.31 o 
  10   7   5      271.65      281.84     31.97 o 
  11   7   5       25.34       25.76     41.83 o 
  12   7   5       59.24      103.91     35.60 o 
  13   7   5       66.93       73.07     33.82 o 
   0   8   5     1079.24      929.50    104.30 o 
   1   8   5       40.18       37.28     15.38 o 
   2   8   5       12.91       17.40     16.94 o 
   3   8   5        2.05       -1.00     18.33 o 
   4   8   5       70.58       82.02     22.83 o 
   5   8   5       41.25       19.09     22.54 o 
   6   8   5      358.25      374.78     36.18 o 
   7   8   5       80.30       94.91     39.68 o 
   8   8   5      116.54       75.49     53.17 o 
   0   0   6    42930.39    41536.82    937.77 o 
   1   0   6     2822.89     2899.86     47.67 o 
   2   0   6    10063.28    10571.57    172.87 o 
   3   0   6     1721.71     1611.95     41.76 o 
   4   0   6     7467.68     8159.36    161.85 o 
   5   0   6      368.18      394.52     26.93 o 
   6   0   6    16841.18    17754.24    341.54 o 
   7   0   6    13756.96    13971.01    268.58 o 
   8   0   6     1628.46     1629.35     64.18 o 
   9   0   6     8426.69     8657.04    182.64 o 
  10   0   6     5138.17     4710.60    101.13 o 
  11   0   6     1475.55     1545.40     53.85 o 
  12   0   6    14741.84    14615.95    305.47 o 
  13   0   6     2777.18     3037.87    104.78 o 
  14   0   6        1.65       19.92     40.44 o 
  15   0   6     6045.42     5892.22    155.61 o 
  16   0   6     3267.40     3309.52    111.48 o 
  17   0   6      853.81      892.86     56.90 o 
  18   0   6     1533.15     1805.58     75.06 o 
  19   0   6      138.74      124.32     43.74 o 
  20   0   6      430.83      483.62     56.45 o 
  21   0   6     1238.88     1375.30     92.70 o 
  22   0   6     2771.93     2903.32    115.64 o 
  23   0   6      621.09      693.89     68.03 o 
  24   0   6      886.59      927.32    217.10 o 
   1   1   6     9077.32     9366.72    105.41 o 
   2   1   6    13821.98    13680.51    148.76 o 
   3   1   6    11850.10    12002.22    153.64 o 
   4   1   6     3282.83     3089.94    105.61 o 
   5   1   6     3942.83     4191.72     54.75 o 
   6   1   6      519.35      504.20     21.25 o 
   7   1   6    16657.43    16990.60    212.19 o 
   8   1   6     7500.48     7479.67    235.38 o 
   9   1   6      614.50      645.22     32.56 o 
  10   1   6     3298.25     3434.81     64.03 o 
  11   1   6     3719.96     4105.30     89.22 o 
  12   1   6      817.56      758.55     36.12 o 
  13   1   6     1984.25     1980.62     54.14 o 
  14   1   6    10792.56    11447.89    318.17 o 
  15   1   6     2043.12     2016.72     58.07 o 
  16   1   6      210.79      252.42     30.65 o 
  17   1   6      133.73      157.25     29.54 o 
  18   1   6       86.78       94.12     29.27 o 
  19   1   6       45.78       24.15     27.21 o 
  20   1   6      841.43      864.30     47.53 o 
  21   1   6      559.41      563.91     40.17 o 
  22   1   6        1.94       -8.63     28.78 o 
  23   1   6       19.28      -12.90     27.92 o 
   0   2   6     1546.37     1421.62     36.81 o 
   1   2   6     7686.56     7995.09     92.00 o 
   2   2   6       14.66       12.88      7.30 o 
   3   2   6      421.58      392.53     22.82 o 
   4   2   6      432.40      392.43     20.36 o 
   5   2   6      160.92      182.22     11.53 o 
   6   2   6     4009.87     4034.25     68.14 o 
   7   2   6     4895.85     4820.81     72.02 o 
   8   2   6        4.14       33.59     16.26 o 
   9   2   6      618.71      655.93     35.09 o 
  10   2   6     2051.83     1984.27     93.72 o 
  11   2   6      210.68      200.08     23.36 o 
  12   2   6     2407.59     2404.25     74.35 o 
  13   2   6       58.19       29.52     19.38 o 
  14   2   6      117.64      135.39     21.71 o 
  15   2   6      505.38      530.37     83.11 o 
  16   2   6      405.68      412.87     29.65 o 
  17   2   6      132.95      142.63     27.87 o 
  18   2   6      316.18      398.19     49.61 o 
  19   2   6        0.94        3.41     18.88 o 
  20   2   6       13.06       -3.55     18.03 o 
  21   2   6      138.70      141.00     28.59 o 
  22   2   6      193.71      183.96     42.04 o 
  23   2   6       74.07       82.99     27.49 o 
   1   3   6      784.31      781.93     20.64 o 
   2   3   6       62.86       61.60      7.43 o 
   3   3   6     4293.96     4826.58     57.53 o 
   4   3   6     1195.84     1133.85     33.80 o 
   5   3   6      720.29      788.33     19.67 o 
   6   3   6      377.93      341.41     16.83 o 
   7   3   6      319.67      366.16     34.20 o 
   8   3   6     3441.79     3492.37    102.88 o 
   9   3   6     1093.93     1050.30     20.45 o 
  10   3   6      114.61      109.52     12.43 o 
  11   3   6       81.35      109.09     20.50 o 
  12   3   6     1111.21      985.74     41.51 o 
  13   3   6       50.50       32.25     11.11 o 
  14   3   6     2597.21     2425.01    157.23 o 
  15   3   6       80.29       77.72     19.20 o 
  16   3   6      163.08      150.34     18.53 o 
  17   3   6        0.05       -9.77     12.76 o 
  18   3   6       25.93       21.48     13.91 o 
  19   3   6        0.31        1.64     12.77 o 
  20   3   6      198.15      233.20     28.21 o 
  21   3   6        3.00        5.20     17.20 o 
  22   3   6       42.15       30.94     34.07 o 
   0   4   6    10368.52    10794.38    154.41 o 
   1   4   6      202.49      259.10     13.20 o 
   2   4   6     1599.48     1527.63     27.74 o 
   3   4   6      519.02      507.16     15.99 o 
   4   4   6     1368.38     1454.02     26.96 o 
   5   4   6      518.74      492.78     30.47 o 
   6   4   6     2036.04     2066.72     66.34 o 
   7   4   6       88.59       88.52     10.55 o 
   8   4   6      679.72      673.26     21.76 o 
   9   4   6     2639.15     2710.33     56.73 o 
  10   4   6      102.10      124.30     21.53 o 
  11   4   6      763.15      737.97     32.10 o 
  12   4   6     1442.78     1359.60     50.76 o 
  13   4   6     1664.71     1618.53     36.08 o 
  14   4   6       57.35       48.91      9.84 o 
  15   4   6      851.97      752.96     24.31 o 
  16   4   6      266.97      267.29     23.36 o 
  17   4   6       70.73       66.09     13.07 o 
  18   4   6       61.92       82.74     38.04 o 
  19   4   6       84.46       71.30     31.46 o 
  20   4   6      231.34      297.41     49.90 o 
  21   4   6      114.94      113.92     32.54 o 
   1   5   6       97.28      103.29     12.63 o 
   2   5   6     3356.31     3367.83     58.16 o 
   3   5   6     2538.34     2560.63     40.81 o 
   4   5   6     1720.16     1688.06     32.08 o 
   5   5   6       99.65      101.28     11.29 o 
   6   5   6      132.66      139.66     24.58 o 
   7   5   6     1160.62     1253.96     44.62 o 
   8   5   6     4368.77     4321.02    112.02 o 
   9   5   6      151.22      136.35     20.36 o 
  10   5   6     1250.28     1216.84     60.93 o 
  11   5   6      812.68      812.93     48.03 o 
  12   5   6      855.61      823.12     31.71 o 
  13   5   6      269.37      241.87     24.73 o 
  14   5   6     4499.23     4289.60    261.89 o 
  15   5   6      387.16      373.16     31.84 o 
  16   5   6      442.78      427.96     37.15 o 
  17   5   6       29.84       21.97     19.66 o 
  18   5   6       24.90       12.50     22.05 o 
  19   5   6       24.90        5.97     21.80 o 
   0   6   6     2083.65     2094.71     76.90 o 
   1   6   6      151.14      167.69     16.86 o 
   2   6   6      114.18      127.15     15.30 o 
   3   6   6      237.12      242.90     15.40 o 
   4   6   6      165.77      176.08     17.78 o 
   5   6   6       26.53       28.27     10.68 o 
   6   6   6     1103.00      953.33     70.18 o 
   7   6   6      255.91      290.29     23.95 o 
   8   6   6      136.95      125.07     25.85 o 
   9   6   6      455.89      479.01     33.42 o 
  10   6   6      160.69      194.61     31.54 o 
  11   6   6      344.02      379.54     34.00 o 
  12   6   6      885.37      909.71     46.21 o 
  13   6   6      158.09      151.05     33.11 o 
  14   6   6       17.45       31.09     21.65 o 
  15   6   6      198.34      191.23     28.12 o 
  16   6   6      121.63      129.94     50.49 o 
   1   7   6       12.29       12.40     13.96 o 
   2   7   6      216.40      197.71     16.07 o 
   3   7   6      169.28      197.60     19.63 o 
   4   7   6        0.70        8.11     13.76 o 
   5   7   6       11.74       11.58     15.66 o 
   6   7   6       13.43       20.45     18.17 o 
   7   7   6       75.74       89.04     21.56 o 
   8   7   6       66.97       36.56     21.05 o 
   9   7   6       10.09       17.38     20.65 o 
  10   7   6       32.38       26.71     19.92 o 
  11   7   6       24.06       35.38     21.70 o 
  12   7   6        0.19       11.64     29.30 o 
  13   7   6        1.56        0.85     44.13 o 
   0   8   6      144.87      114.10     26.17 o 
   1   8   6        2.81       -1.77     14.61 o 
   2   8   6       10.23        5.31     20.73 o 
   3   8   6        1.75       -3.76     16.66 o 
   4   8   6       59.99       47.86     23.82 o 
   5   8   6      131.41       80.22     27.77 o 
   6   8   6       11.10       -8.80     24.61 o 
   7   8   6        1.45       -8.87     24.75 o 
   1   1   7      121.22      125.57     13.09 o 
   2   1   7     3480.49     3293.27     41.18 o 
   3   1   7     1525.96     1493.26     29.18 o 
   4   1   7       80.03       58.78     10.65 o 
   5   1   7     1739.02     1874.58     31.53 o 
   6   1   7     2638.57     2741.46     43.70 o 
   7   1   7     4277.93     4639.94     95.51 o 
   8   1   7     8785.55     8808.77    132.88 o 
   9   1   7       78.63       89.66     18.87 o 
  10   1   7     2949.48     3021.07    105.84 o 
  11   1   7       82.07      136.91     25.63 o 
  12   1   7     1962.33     2307.88    140.02 o 
  13   1   7      830.50      822.57     44.96 o 
  14   1   7     8019.68     8942.42    488.26 o 
  15   1   7     1762.23     1941.54    143.46 o 
  16   1   7      619.78      603.92     36.31 o 
  17   1   7      146.92      137.90     28.18 o 
  18   1   7        4.72      -15.03     21.37 o 
  19   1   7       80.34      143.05     32.20 o 
  20   1   7      688.44      719.23     52.07 o 
  21   1   7       50.64       63.04     27.60 o 
  22   1   7       76.41       94.00     33.80 o 
  23   1   7      117.88       65.45     35.15 o 
   0   2   7     1362.75     1433.45     41.15 o 
   1   2   7     1510.59     1337.53     24.53 o 
   2   2   7     9529.06     9906.51    109.28 o 
   3   2   7       95.02       87.93     17.17 o 
   4   2   7     7583.78     7593.02    102.14 o 
   5   2   7     4684.14     4932.92     90.10 o 
   6   2   7    15172.17    15504.72    187.47 o 
   7   2   7     3388.25     3486.82     77.73 o 
   8   2   7       91.85      112.81     15.30 o 
   9   2   7     3453.75     3554.56     54.22 o 
  10   2   7      814.14      750.19     55.73 o 
  11   2   7     5240.67     5175.31     77.95 o 
  12   2   7     9492.51     9427.79    130.66 o 
  13   2   7     5875.72     6214.28    119.95 o 
  14   2   7      132.33      156.73     24.95 o 
  15   2   7     2077.57     2128.47     57.47 o 
  16   2   7     4347.78     4379.32     85.72 o 
  17   2   7      199.28      214.98     24.62 o 
  18   2   7      185.56      223.40     27.04 o 
  19   2   7      126.25      119.48     31.12 o 
  20   2   7      556.22      545.53     37.91 o 
  21   2   7      347.03      396.99     30.71 o 
  22   2   7     1085.67     1015.03     51.12 o 
  23   2   7      496.27      537.62     38.95 o 
   1   3   7      473.84      467.06     16.83 o 
   2   3   7    11751.00    12015.56    127.85 o 
   3   3   7     4279.48     4433.54     62.48 o 
   4   3   7       36.20       20.22     15.37 o 
   5   3   7      109.54      170.62     19.31 o 
   6   3   7      985.63      854.71     38.99 o 
   7   3   7     3803.82     3709.45     59.45 o 
   8   3   7    13191.71    12790.91    217.99 o 
   9   3   7      174.07      129.28     24.20 o 
  10   3   7     3183.73     3067.77     60.72 o 
  11   3   7      744.29      759.85     23.21 o 
  12   3   7     4827.66     4820.22    137.36 o 
  13   3   7      802.41      756.21     44.84 o 
  14   3   7     8483.33     8487.96    300.49 o 
  15   3   7     2884.32     2686.57    158.50 o 
  16   3   7      490.65      458.20     28.29 o 
  17   3   7      302.37      259.65     22.52 o 
  18   3   7      172.30      189.38     19.42 o 
  19   3   7      151.03      170.44     19.11 o 
  20   3   7     1200.30     1123.31     59.38 o 
  21   3   7      133.70      168.62     24.43 o 
  22   3   7       21.30       53.18     31.87 o 
   0   4   7      392.79      385.73     23.64 o 
   1   4   7      158.04      134.43     11.96 o 
   2   4   7     1045.42     1051.24     22.69 o 
   3   4   7       33.63       21.99      6.96 o 
   4   4   7      324.03      323.62     11.25 o 
   5   4   7      354.17      367.00     32.02 o 
   6   4   7     2758.38     3005.93    162.25 o 
   7   4   7       44.23       63.06     22.56 o 
   8   4   7       13.89        8.76      5.78 o 
   9   4   7      610.95      569.95     38.05 o 
  10   4   7       18.25       14.34      8.43 o 
  11   4   7      321.42      280.47     25.06 o 
  12   4   7     3962.20     3973.03    168.43 o 
  13   4   7      167.85      186.39     39.81 o 
  14   4   7       18.08       23.51     10.26 o 
  15   4   7       64.89       54.65     13.96 o 
  16   4   7      879.03      753.17     56.68 o 
  17   4   7      172.50      202.95     43.30 o 
  18   4   7      104.39      123.99     48.50 o 
  19   4   7        0.80        9.85     30.06 o 
  20   4   7       27.85       15.68     27.09 o 
  21   4   7      153.33      117.89     42.25 o 
   1   5   7       21.88       26.43     11.20 o 
   2   5   7      114.33      117.69     16.01 o 
   3   5   7       12.98       -5.32      8.28 o 
   4   5   7      256.77      267.19     15.36 o 
   5   5   7       21.31       10.37      8.20 o 
   6   5   7      306.82      295.32     30.59 o 
   7   5   7        7.15       50.43     34.45 o 
   8   5   7      172.25      209.67     40.26 o 
   9   5   7       58.80       37.06     25.23 o 
  10   5   7       10.31       -1.85     10.78 o 
  11   5   7      168.23      142.52     14.36 o 
  12   5   7       37.46       39.56     13.95 o 
  13   5   7       67.86       54.45     16.12 o 
  14   5   7      284.52      207.77     21.98 o 
  15   5   7        1.08      -23.21     23.21 o 
  16   5   7       10.50       -9.26     23.32 o 
  17   5   7        6.57       10.56     20.99 o 
  18   5   7      106.51      110.52     24.84 o 
  19   5   7        1.64      -15.71     22.72 o 
   0   6   7      460.34      484.67     33.12 o 
   1   6   7       24.55       24.73     11.77 o 
   2   6   7       68.88       52.95     13.00 o 
   3   6   7        1.13       -5.15      9.17 o 
   4   6   7      143.75      148.32     14.56 o 
   5   6   7      177.99      161.30     23.41 o 
   6   6   7      589.74      660.35     39.21 o 
   7   6   7      116.00      125.77     23.17 o 
   8   6   7       71.88       58.59     24.08 o 
   9   6   7      172.26      182.54     30.59 o 
  10   6   7      269.02      319.15     36.74 o 
  11   6   7      395.11      454.30     39.76 o 
  12   6   7       93.56       45.50     30.59 o 
  13   6   7      620.71      620.33     47.75 o 
  14   6   7        8.79        8.77     21.85 o 
  15   6   7      243.16      188.08     35.40 o 
  16   6   7       89.38       87.06     49.51 o 
   1   7   7        5.30        6.10     12.36 o 
   2   7   7      752.58      692.67     40.46 o 
   3   7   7      253.41      255.40     22.06 o 
   4   7   7      171.73      237.92     32.79 o 
   5   7   7       24.67       21.88     19.03 o 
   6   7   7       34.12       38.81     18.29 o 
   7   7   7      226.84      231.86     26.97 o 
   8   7   7      438.33      481.57     32.15 o 
   9   7   7      107.13      114.42     23.80 o 
  10   7   7      131.36      117.19     31.15 o 
  11   7   7       21.47       10.97     19.71 o 
  12   7   7      342.73      294.70     32.01 o 
  13   7   7      125.30      131.55     43.35 o 
   0   8   7      406.21      498.15     49.53 o 
   1   8   7       35.47       46.73     19.59 o 
   2   8   7       58.22       49.62     21.05 o 
   3   8   7       12.34       14.20     17.32 o 
   4   8   7       80.09       67.04     31.64 o 
   5   8   7       69.99       60.98     24.50 o 
   6   8   7      498.69      473.96     40.09 o 
   7   8   7        7.61       35.98     25.16 o 
   0   0   8      873.47      919.63     36.27 o 
   1   0   8     1716.48     1785.49     34.89 o 
   2   0   8     3021.15     3371.71     58.08 o 
   3   0   8      333.32      368.68     29.78 o 
   4   0   8     4670.27     4363.42     78.04 o 
   5   0   8    12167.41    11997.25    242.80 o 
   6   0   8    30352.13    30677.94    560.29 o 
   7   0   8       67.47       21.73     21.96 o 
   8   0   8     2933.75     3112.12     63.12 o 
   9   0   8      435.27      474.06     33.22 o 
  10   0   8     2536.14     2312.26     84.61 o 
  11   0   8     8580.58     7956.86    170.40 o 
  12   0   8     9619.76     9201.29    205.15 o 
  13   0   8    11414.05    11778.17    315.37 o 
  14   0   8     1312.21     1475.19     76.90 o 
  15   0   8       26.24       38.32     33.34 o 
  16   0   8     7875.05     8151.10    222.26 o 
  17   0   8      115.47      125.59     40.18 o 
  18   0   8       92.16      106.83     42.44 o 
  19   0   8     1022.37      902.47     60.21 o 
  20   0   8     1010.15     1038.43     78.86 o 
  21   0   8      243.51      287.19     58.45 o 
  22   0   8      803.68      790.31     82.23 o 
  23   0   8      536.54      659.90     61.59 o 
   1   1   8     2992.64     2951.49     40.36 o 
   2   1   8     3331.45     3225.92     40.24 o 
   3   1   8       63.89      109.98      9.75 o 
   4   1   8      731.04      736.03     20.20 o 
   5   1   8       97.38       75.09     11.48 o 
   6   1   8        8.53       -0.90      9.31 o 
   7   1   8     5929.52     6253.15     82.49 o 
   8   1   8    16283.89    16169.02    207.88 o 
   9   1   8     4526.43     4145.69     65.48 o 
  10   1   8     3857.01     3757.42     66.21 o 
  11   1   8      695.18      661.78     29.44 o 
  12   1   8     4989.80     4995.43     87.74 o 
  13   1   8     3022.80     3126.59     72.68 o 
  14   1   8    12800.42    13158.14    243.10 o 
  15   1   8     6400.37     6497.52    120.05 o 
  16   1   8      288.70      354.49     37.50 o 
  17   1   8      924.93      882.54     43.11 o 
  18   1   8       50.22       31.44     27.84 o 
  19   1   8     1430.76     1483.44     56.27 o 
  20   1   8     1294.60     1224.77     52.49 o 
  21   1   8      134.87      158.98     33.49 o 
  22   1   8      100.12       90.75     31.61 o 
  23   1   8      107.47       70.27     32.95 o 
   0   2   8     7502.28     7768.31    128.96 o 
   1   2   8       41.72       48.62     11.29 o 
   2   2   8     1393.97     1389.47     27.44 o 
   3   2   8      876.02      871.13     31.28 o 
   4   2   8      107.33      125.83     20.48 o 
   5   2   8      379.20      373.94     32.56 o 
   6   2   8     4009.73     4198.61    116.54 o 
   7   2   8      405.50      376.43     36.79 o 
   8   2   8     1000.14      815.42     32.36 o 
   9   2   8     1002.43      993.29     39.44 o 
  10   2   8        7.12       -4.53     11.14 o 
  11   2   8       73.41      227.82     70.52 o 
  12   2   8     1495.81     1664.35    163.42 o 
  13   2   8     1226.77     1226.35     60.60 o 
  14   2   8       57.58       57.74     19.86 o 
  15   2   8       13.09       10.53     17.22 o 
  16   2   8      545.95      536.46     71.57 o 
  17   2   8        3.54        8.60     16.39 o 
  18   2   8       12.26       29.76     18.96 o 
  19   2   8       58.02       48.28     19.80 o 
  20   2   8       87.10       60.89     24.56 o 
  21   2   8       21.08       17.30     21.45 o 
  22   2   8       31.84       30.04     25.82 o 
  23   2   8       24.83       11.92     29.11 o 
   1   3   8      137.24      164.39     10.92 o 
   2   3   8     4059.87     4429.06     65.09 o 
   3   3   8      193.26      189.12     10.80 o 
   4   3   8     2443.72     2553.71     47.83 o 
   5   3   8       52.52       46.34     16.57 o 
   6   3   8       25.89       31.70     17.38 o 
   7   3   8        6.89      -21.26     21.26 o 
   8   3   8      478.48      372.75     66.82 o 
   9   3   8      917.62      848.49     25.89 o 
  10   3   8      320.53      512.69     73.11 o 
  11   3   8      138.09      123.48      8.91 o 
  12   3   8        4.68       -1.36     10.97 o 
  13   3   8       21.40       19.48     11.62 o 
  14   3   8     1531.32     1473.43    123.67 o 
  15   3   8      337.78      459.38    162.09 o 
  16   3   8      120.80      111.98     16.90 o 
  17   3   8      154.60      120.45     23.12 o 
  18   3   8        0.47        1.20     17.63 o 
  19   3   8        1.04       11.04     16.35 o 
  20   3   8      145.13      114.55     28.57 o 
  21   3   8        2.66      -10.55     26.17 o 
  22   3   8       58.07       92.66     36.62 o 
   0   4   8       18.13        4.47     16.68 o 
   1   4   8      122.46      119.47     10.88 o 
   2   4   8       41.72       34.57      8.67 o 
   3   4   8       58.33       76.79     11.76 o 
   4   4   8     1279.16     1229.75     40.77 o 
   5   4   8     1738.96     1828.40     64.96 o 
   6   4   8     4620.02     4823.42    167.48 o 
   7   4   8      625.80      658.94     35.34 o 
   8   4   8       79.02      113.38     30.53 o 
   9   4   8     1576.39     1393.95     74.05 o 
  10   4   8     1550.86     1444.70     55.71 o 
  11   4   8     5445.47     5092.89    165.53 o 
  12   4   8     1448.35     1238.20     67.53 o 
  13   4   8     2496.46     2447.24    123.04 o 
  14   4   8      211.07      242.34     24.78 o 
  15   4   8       67.20       43.98     13.49 o 
  16   4   8     1295.65     1149.14     98.56 o 
  17   4   8      283.57      284.52     42.96 o 
  18   4   8      207.93      256.10     42.38 o 
  19   4   8       51.08       15.85     31.70 o 
  20   4   8       62.52       46.49     39.72 o 
   1   5   8      326.99      302.39     18.16 o 
   2   5   8     3150.60     3225.31     47.03 o 
   3   5   8      630.64      690.41     17.07 o 
   4   5   8     1217.30     1184.29     26.61 o 
   5   5   8      151.90      166.01     24.27 o 
   6   5   8        1.03       -3.27     16.70 o 
   7   5   8      526.19      550.66     37.48 o 
   8   5   8     2235.48     2429.62     71.29 o 
   9   5   8      208.45      245.42     35.51 o 
  10   5   8      786.30      836.11     45.59 o 
  11   5   8       12.62       26.18     20.37 o 
  12   5   8     1076.62      888.40     89.16 o 
  13   5   8      357.30      301.61     40.72 o 
  14   5   8     3332.08     3370.41    123.02 o 
  15   5   8     1011.15     1128.35     62.32 o 
  16   5   8       22.98       32.62     29.11 o 
  17   5   8       81.31       61.05     22.79 o 
  18   5   8      174.15      189.69     27.91 o 
  19   5   8      148.19      182.95     31.46 o 
   0   6   8     1170.95     1113.28     85.76 o 
   1   6   8       66.70       73.86     15.27 o 
   2   6   8       61.26       62.06     11.52 o 
   3   6   8        5.51       11.90      9.72 o 
   4   6   8      246.59      248.45     14.27 o 
   5   6   8      743.39      763.50     36.07 o 
   6   6   8     1592.26     1654.55     44.66 o 
   7   6   8        9.12        1.03     17.94 o 
   8   6   8       53.73       55.52     24.43 o 
   9   6   8      132.70      139.12     31.16 o 
  10   6   8      343.82      367.60     34.69 o 
  11   6   8      561.43      594.29     39.93 o 
  12   6   8     1062.80     1138.89     62.32 o 
  13   6   8      781.22      754.44     49.31 o 
  14   6   8       23.02       32.06     34.88 o 
  15   6   8        4.97      -20.09     42.99 o 
  16   6   8      324.98      306.13     38.37 o 
   1   7   8       35.47       44.96     14.02 o 
   2   7   8       77.25       67.77     12.49 o 
   3   7   8        0.70       15.71     15.93 o 
   4   7   8       40.45       31.22     19.85 o 
   5   7   8       43.56       27.66     18.37 o 
   6   7   8       23.96       13.14     20.56 o 
   7   7   8       15.45       20.14     23.04 o 
   8   7   8      129.43       93.36     26.59 o 
   9   7   8      198.80      227.95     34.23 o 
  10   7   8       47.74       36.48     21.87 o 
  11   7   8       30.53       22.66     20.65 o 
  12   7   8       54.70       35.62     23.97 o 
  13   7   8       14.53       14.10     39.10 o 
   0   8   8       12.89       18.61     54.27 o 
   1   8   8        0.95       10.89     31.11 o 
   2   8   8       11.77       32.37     26.13 o 
   3   8   8        1.87       17.91     20.63 o 
   4   8   8       32.00       42.17     22.89 o 
   5   8   8        9.41       10.12     21.50 o 
   6   8   8       92.03       92.12     36.23 o 
   7   8   8       43.54       36.70     42.17 o 
   1   1   9       47.89       40.83      9.79 o 
   2   1   9     3667.54     3573.74     49.04 o 
   3   1   9      195.58      148.16     14.39 o 
   4   1   9     6500.29     6564.58     76.87 o 
   5   1   9     1334.88     1324.64     24.78 o 
   6   1   9     6641.25     6898.70     96.09 o 
   7   1   9     1733.75     1621.86     37.27 o 
   8   1   9     4636.67     4739.65     71.36 o 
   9   1   9      256.66      171.79     22.37 o 
  10   1   9      116.28      128.75     31.87 o 
  11   1   9       89.95       95.04     20.66 o 
  12   1   9      685.39      654.34     34.35 o 
  13   1   9     3048.98     3437.54    201.80 o 
  14   1   9     5414.80     6122.00    315.44 o 
  15   1   9     1735.55     2033.68    131.71 o 
  16   1   9        1.69       -2.81     19.21 o 
  17   1   9       69.92       66.71     31.12 o 
  18   1   9      178.65      193.17     30.50 o 
  19   1   9      493.45      525.22     46.32 o 
  20   1   9      658.09      641.50     42.12 o 
  21   1   9       17.20        5.30     23.44 o 
  22   1   9       39.03       21.69     24.81 o 
  23   1   9       60.53       40.94     25.97 o 
   0   2   9    10101.30     9747.70    155.97 o 
   1   2   9      716.24      688.44     17.92 o 
   2   2   9      226.28      221.11     11.54 o 
   3   2   9      806.81      798.56     20.33 o 
   4   2   9     1534.17     1503.85     27.01 o 
   5   2   9     3860.57     3730.52     68.30 o 
   6   2   9    23298.83    22379.54    729.07 o 
   7   2   9     3030.55     2788.74     51.48 o 
   8   2   9    11136.40    11434.26    162.79 o 
   9   2   9      963.53     1006.50     36.12 o 
  10   2   9     5418.99     5407.39     87.91 o 
  11   2   9    10101.33     9957.97    147.76 o 
  12   2   9     3201.47     3211.00     58.64 o 
  13   2   9     4947.77     5056.82    103.99 o 
  14   2   9      923.58      907.55     36.70 o 
  15   2   9       10.46       19.24     15.77 o 
  16   2   9     1667.79     1636.01     46.21 o 
  17   2   9     1793.57     1797.93     58.20 o 
  18   2   9      330.77      356.39     26.50 o 
  19   2   9      347.94      311.24     27.52 o 
  20   2   9       75.56       55.78     24.68 o 
  21   2   9      314.94      317.52     34.37 o 
  22   2   9      280.61      251.95     28.46 o 
   1   3   9       73.33       44.49      9.93 o 
   2   3   9     2685.56     2837.92     37.71 o 
   3   3   9     1041.98     1060.95     26.85 o 
   4   3   9    10073.52    10165.59    146.20 o 
   5   3   9     2333.59     2536.38     47.39 o 
   6   3   9     2925.25     2882.46     56.04 o 
   7   3   9     1786.76     1725.52     53.04 o 
   8   3   9     5125.69     5295.43     98.76 o 
   9   3   9     2060.64     1604.71    127.77 o 
  10   3   9     1311.47     1253.80     54.84 o 
  11   3   9       28.08       26.07     10.92 o 
  12   3   9      615.57      595.04     28.84 o 
  13   3   9     3789.05     3607.68    144.35 o 
  14   3   9     8558.57     8323.72    301.93 o 
  15   3   9     2746.01     2635.38    106.03 o 
  16   3   9        2.44       17.09     13.16 o 
  17   3   9       43.02       50.19     19.15 o 
  18   3   9      234.54      243.63     25.44 o 
  19   3   9      824.38      790.73     37.12 o 
  20   3   9     1006.08     1062.56     68.68 o 
  21   3   9       48.50       55.80     38.54 o 
  22   3   9       56.22       59.52     64.43 o 
   0   4   9     6479.31     6615.81    104.94 o 
   1   4   9      450.08      452.49     21.62 o 
   2   4   9      140.24      164.08      9.95 o 
   3   4   9       19.22       11.37      8.96 o 
   4   4   9      119.04      125.62     21.62 o 
   5   4   9     1076.20     1091.78     44.33 o 
   6   4   9     2820.52     3089.47    170.90 o 
   7   4   9      280.44      264.33     31.29 o 
   8   4   9      505.43      509.59     37.36 o 
   9   4   9      112.13       94.05     34.87 o 
  10   4   9     2941.79     2895.43    103.06 o 
  11   4   9      918.79      796.04    111.52 o 
  12   4   9      209.45      152.80     20.03 o 
  13   4   9     1045.30      932.29     49.50 o 
  14   4   9      554.68      466.86     28.62 o 
  15   4   9      199.33      218.28     24.32 o 
  16   4   9      214.92      210.39     24.64 o 
  17   4   9      447.22      316.56     72.20 o 
  18   4   9      217.51      235.32     45.84 o 
  19   4   9       73.73       80.30     43.45 o 
  20   4   9       60.73       80.11     41.84 o 
   1   5   9       21.08       19.55     10.62 o 
   2   5   9       96.92      103.91     15.25 o 
   3   5   9        1.69       -3.51      7.12 o 
   4   5   9      177.41      170.09      8.82 o 
   5   5   9        0.90      -16.14     19.01 o 
   6   5   9        0.76        7.95     21.31 o 
   7   5   9       28.80       20.78     28.49 o 
   8   5   9       33.11        6.24     27.19 o 
   9   5   9      372.08      451.76     39.08 o 
  10   5   9      138.32      167.55     31.59 o 
  11   5   9       43.06       53.32     23.44 o 
  12   5   9       16.84        1.36     26.85 o 
  13   5   9       22.69        2.29     24.06 o 
  14   5   9       12.00      -28.06     28.06 o 
  15   5   9       20.27       42.29     37.26 o 
  16   5   9      120.86      106.14     29.38 o 
  17   5   9       26.20       12.39     22.37 o 
  18   5   9        7.41       29.80     25.03 o 
   0   6   9      208.59      206.00     26.78 o 
   1   6   9       79.72      110.13     13.94 o 
   2   6   9       43.33       49.29     10.53 o 
   3   6   9       83.35       55.82      9.50 o 
   4   6   9      675.66      577.73     45.03 o 
   5   6   9      192.98      188.59     26.91 o 
   6   6   9      910.18      987.56     46.51 o 
   7   6   9      304.61      392.31     34.99 o 
   8   6   9      199.47      202.94     30.03 o 
   9   6   9      147.45      176.90     33.44 o 
  10   6   9        2.80        6.03     25.42 o 
  11   6   9      628.72      659.99     59.02 o 
  12   6   9      216.34      214.00     47.78 o 
  13   6   9      141.43      135.43     37.84 o 
  14   6   9       59.65       48.27     29.84 o 
  15   6   9       75.34       83.56     36.91 o 
  16   6   9      133.30      144.09     35.73 o 
   1   7   9        6.42        5.73     10.52 o 
   2   7   9      445.36      466.86     34.06 o 
   3   7   9      332.08      336.92     31.44 o 
   4   7   9      408.04      362.69     30.38 o 
   5   7   9       77.07       62.52     20.07 o 
   6   7   9       15.87       14.03     22.04 o 
   7   7   9      217.47      241.95     26.24 o 
   8   7   9      526.41      548.51     35.37 o 
   9   7   9       26.73       25.12     27.40 o 
  10   7   9       57.95       39.33     22.37 o 
  11   7   9        6.56        5.29     25.03 o 
  12   7   9      161.90      110.43     34.33 o 
   0   8   9      687.01      769.25     63.32 o 
   1   8   9       55.82       51.23     41.62 o 
   2   8   9        3.08       15.69     23.07 o 
   3   8   9        3.41       15.79     20.35 o 
   4   8   9      133.52      137.64     30.58 o 
   5   8   9       69.41       68.97     34.37 o 
   6   8   9      336.97      394.26     38.26 o 
   0   0  10    35709.72    35245.48    831.23 o 
   1   0  10     6608.27     6796.82    112.29 o 
   2   0  10       18.67       27.37     15.97 o 
   3   0  10     3077.33     2904.29     60.22 o 
   4   0  10     4220.51     4578.46     88.38 o 
   5   0  10     3076.25     3178.08     68.30 o 
   6   0  10    36755.86    37997.07    790.87 o 
   7   0  10    37754.96    40220.55    861.83 o 
   8   0  10    13829.31    15118.88    301.53 o 
   9   0  10     2236.07     2343.80     53.25 o 
  10   0  10     2937.12     2687.59     73.13 o 
  11   0  10    13756.91    13662.58    256.46 o 
  12   0  10     2025.01     2113.53     69.90 o 
  13   0  10     1345.62     1534.31     77.69 o 
  14   0  10     1470.93     1434.06     69.93 o 
  15   0  10      923.52      887.92     68.53 o 
  16   0  10       19.49       18.13     32.29 o 
  17   0  10     5313.05     5547.59    173.20 o 
  18   0  10       74.77       92.58     41.99 o 
  19   0  10       54.34       35.55     39.52 o 
  20   0  10       15.56       24.89     33.24 o 
  21   0  10      383.99      386.95     61.16 o 
  22   0  10      258.60      267.34     55.27 o 
  23   0  10      485.69      508.47     55.36 o 
   1   1  10      478.71      470.01     18.07 o 
   2   1  10     3327.49     3139.25     42.81 o 
   3   1  10    11155.70    11088.75    136.31 o 
   4   1  10     9084.06     8862.73    100.48 o 
   5   1  10     5699.80     6123.77     77.50 o 
   6   1  10    12371.90    12949.37    171.42 o 
   7   1  10     3191.02     2985.16     50.48 o 
   8   1  10    14587.26    15241.72    201.10 o 
   9   1  10       62.89       24.20     12.66 o 
  10   1  10      286.71      250.83     16.61 o 
  11   1  10      682.56      665.70     28.82 o 
  12   1  10     1230.19     1158.63     41.47 o 
  13   1  10    10448.58    10712.28    163.36 o 
  14   1  10     8786.95     9284.71    220.38 o 
  15   1  10     1196.08     1210.47     60.22 o 
  16   1  10      215.04      218.91     26.19 o 
  17   1  10      862.70      809.13     35.46 o 
  18   1  10      386.34      404.36     32.10 o 
  19   1  10      636.92      636.59     37.27 o 
  20   1  10     1351.15     1244.83     51.62 o 
  21   1  10      131.93      139.15     31.06 o 
  22   1  10      182.28      178.04     35.58 o 
  23   1  10       64.20       58.50     28.37 o 
   0   2  10     3504.67     3423.96     63.66 o 
   1   2  10        6.10        9.96      9.84 o 
   2   2  10        6.60       10.61      4.74 o 
   3   2  10      413.15      376.99     17.94 o 
   4   2  10      104.57      126.84     23.12 o 
   5   2  10       38.33       64.18     16.06 o 
   6   2  10     1200.66     1188.32     64.61 o 
   7   2  10     2025.81     1970.17     47.04 o 
   8   2  10     1126.79     1193.69     60.91 o 
   9   2  10     2229.30     2256.42     49.95 o 
  10   2  10      205.17      219.60     23.86 o 
  11   2  10     1727.49     1401.55    190.68 o 
  12   2  10       14.40      -11.08     17.97 o 
  13   2  10       23.65        6.37     19.94 o 
  14   2  10      220.60      223.30     20.65 o 
  15   2  10       33.98       41.77     18.95 o 
  16   2  10       92.34      145.16     40.16 o 
  17   2  10      405.13      490.95     96.67 o 
  18   2  10       16.84       18.24     25.02 o 
  19   2  10       38.26       46.18     22.55 o 
  20   2  10       12.07       14.21     20.23 o 
  21   2  10       29.27       46.02     25.28 o 
  22   2  10       30.78       46.35     21.51 o 
   1   3  10       21.29       14.54     11.18 o 
   2   3  10      301.37      268.15     11.68 o 
   3   3  10      177.39      184.28     22.49 o 
   4   3  10      183.14      167.41     22.94 o 
   5   3  10       45.61      102.83     30.26 o 
   6   3  10        0.10       67.85     37.68 o 
   7   3  10      615.18      563.55     36.11 o 
   8   3  10      156.66      333.79    108.74 o 
   9   3  10       30.72       -3.82     20.19 o 
  10   3  10        1.07        3.69      8.19 o 
  11   3  10      973.78      964.96     45.19 o 
  12   3  10       12.48        3.58     11.69 o 
  13   3  10     1330.52     1267.90    124.25 o 
  14   3  10       11.30      184.00    127.06 o 
  15   3  10       49.82       94.21     38.00 o 
  16   3  10       40.68       32.05     13.32 o 
  17   3  10        0.33        8.74     12.42 o 
  18   3  10       22.69       20.42     18.20 o 
  19   3  10      147.65      104.91     27.52 o 
  20   3  10       81.81       43.34     40.22 o 
  21   3  10       20.03       35.48     36.67 o 
   0   4  10     3867.69     3695.87     73.29 o 
   1   4  10     3306.32     3349.68     43.76 o 
   2   4  10        1.92        5.65      8.89 o 
   3   4  10      424.35      479.90     15.50 o 
   4   4  10     3457.23     3776.39     87.08 o 
   5   4  10     2543.24     2719.03     69.46 o 
   6   4  10     6364.43     6739.31    165.96 o 
   7   4  10     3783.93     4387.87    264.68 o 
   8   4  10      948.82      935.38     41.83 o 
   9   4  10       40.76      109.32     48.43 o 
  10   4  10      880.67      860.10     42.28 o 
  11   4  10     1175.52     1190.71     52.17 o 
  12   4  10     2245.08     2261.47    109.40 o 
  13   4  10      452.80      287.17     59.38 o 
  14   4  10      203.96      147.13     14.05 o 
  15   4  10      122.74       92.72     19.12 o 
  16   4  10      549.76      452.78     48.21 o 
  17   4  10      837.29      893.90     60.54 o 
  18   4  10      178.04      187.99     39.39 o 
  19   4  10       84.19      102.99     40.23 o 
  20   4  10        0.33      -16.65     32.01 o 
   1   5  10       22.11       24.64      8.86 o 
   2   5  10     1728.80     1842.72     38.65 o 
   3   5  10     2208.98     2308.81     45.05 o 
   4   5  10     2216.12     2338.09     57.81 o 
   5   5  10      896.07      920.76     38.90 o 
   6   5  10      349.98      358.09     36.97 o 
   7   5  10     1185.45     1289.89     62.86 o 
   8   5  10     2101.77     2299.22     70.18 o 
   9   5  10      421.87      430.63     47.93 o 
  10   5  10       70.11       61.04     28.32 o 
  11   5  10       22.29       22.75     21.65 o 
  12   5  10      137.77      157.29     39.35 o 
  13   5  10     2456.88     2440.95    107.41 o 
  14   5  10      829.03      862.65     46.40 o 
  15   5  10     1043.26     1041.04     58.45 o 
  16   5  10        9.57        2.83     25.41 o 
  17   5  10        0.86       22.44     23.37 o 
  18   5  10       78.78       92.53     26.28 o 
   0   6  10     1987.47     1914.15    117.52 o 
   1   6  10      617.68      610.90     21.68 o 
   2   6  10        5.81        8.39     12.00 o 
   3   6  10        6.43       11.27      9.84 o 
   4   6  10      512.09      541.47     34.47 o 
   5   6  10      147.73      181.59     24.55 o 
   6   6  10     1294.58     1355.63     64.94 o 
   7   6  10      794.17      854.02     39.64 o 
   8   6  10       31.75       -0.73     21.98 o 
   9   6  10      335.48      340.56     46.30 o 
  10   6  10      805.17      953.82     53.61 o 
  11   6  10      507.90      569.43     46.61 o 
  12   6  10      412.59      476.28     50.19 o 
  13   6  10        6.99       -4.80     25.21 o 
  14   6  10      160.24      147.47     35.05 o 
  15   6  10       94.48      110.39     38.26 o 
  16   6  10      143.66      136.95     40.36 o 
   1   7  10        4.11       -3.95      7.81 o 
   2   7  10       20.37       15.44     13.42 o 
   3   7  10      252.04      301.05     30.52 o 
   4   7  10      165.78      205.50     26.88 o 
   5   7  10        0.19       -7.86     18.62 o 
   6   7  10        2.10       11.46     20.23 o 
   7   7  10      145.56      142.95     28.77 o 
   8   7  10       17.28       18.74     30.43 o 
   9   7  10       38.03       20.48     23.56 o 
  10   7  10        7.30       21.90     24.14 o 
  11   7  10       89.71       44.74     27.17 o 
  12   7  10        0.56       -0.97     29.34 o 
   0   8  10        0.26      -23.86     46.13 o 
   1   8  10        3.90        0.42     43.08 o 
   2   8  10        5.62        9.01     28.26 o 
   3   8  10       15.55       11.96     18.05 o 
   4   8  10       27.53       58.69     27.22 o 
   5   8  10      101.65       51.71     27.21 o 
   1   1  11       14.09       17.40     10.09 o 
   2   1  11     1392.97     1266.85     21.56 o 
   3   1  11     4332.44     4177.59     59.72 o 
   4   1  11       80.23      154.03     25.78 o 
   5   1  11     5918.92     6559.50     76.74 o 
   6   1  11       73.27      108.81     23.59 o 
   7   1  11     1576.99     1466.84     32.91 o 
   8   1  11     6497.00     6625.45    130.85 o 
   9   1  11      756.58      771.23     41.96 o 
  10   1  11      547.93      557.60     22.73 o 
  11   1  11       23.30       36.12     15.51 o 
  12   1  11      615.47      616.47     25.39 o 
  13   1  11     4623.03     5311.48    286.77 o 
  14   1  11      992.55     1022.65     49.23 o 
  15   1  11      325.64      348.75     28.63 o 
  16   1  11      557.37      604.35     36.52 o 
  17   1  11      201.39      199.61     26.51 o 
  18   1  11       58.92       42.97     24.38 o 
  19   1  11      405.72      383.20     31.64 o 
  20   1  11      328.18      288.85     35.63 o 
  21   1  11      264.81      301.76     32.42 o 
  22   1  11       63.41       52.78     24.29 o 
  23   1  11        6.64        8.38     18.39 o 
   0   2  11     5342.33     5221.25     86.60 o 
   1   2  11    14070.60    14573.64    159.88 o 
   2   2  11      910.23      826.01     17.55 o 
   3   2  11     1248.86     1249.98     17.80 o 
   4   2  11    11403.72    12256.53    166.74 o 
   5   2  11     9286.97     9920.92    131.88 o 
   6   2  11    17226.40    17745.46    281.39 o 
   7   2  11    19180.63    20428.57    314.69 o 
   8   2  11      291.73      301.74     22.43 o 
   9   2  11     1525.19     1460.38     32.74 o 
  10   2  11      311.00      273.67     20.96 o 
  11   2  11     4564.60     4529.80     88.63 o 
  12   2  11     5999.38     6067.67    101.98 o 
  13   2  11        4.56        0.64     14.11 o 
  14   2  11      134.13      120.54     21.73 o 
  15   2  11      202.68      224.85     23.61 o 
  16   2  11      295.96      338.97     31.03 o 
  17   2  11     2856.87     2878.39     62.60 o 
  18   2  11      321.71      301.45     28.13 o 
  19   2  11       71.58       85.68     27.02 o 
  20   2  11        1.55        0.89     17.19 o 
  21   2  11      567.53      582.17     35.12 o 
  22   2  11      434.55      501.48     47.49 o 
   1   3  11        5.78       -5.20     10.58 o 
   2   3  11     4499.98     4597.55     52.34 o 
   3   3  11    11793.01    11947.43    152.30 o 
   4   3  11       97.30      172.98     29.03 o 
   5   3  11     4417.42     4628.07     77.31 o 
   6   3  11      143.40      152.96     34.11 o 
   7   3  11     4802.54     4854.56     87.65 o 
   8   3  11    12267.81    12705.19    210.10 o 
   9   3  11      793.64      692.77     48.54 o 
  10   3  11      359.61      320.58     34.56 o 
  11   3  11       33.05       40.71     26.87 o 
  12   3  11     1603.21     1505.50     63.31 o 
  13   3  11     5905.99     5586.60    221.42 o 
  14   3  11      928.67      720.09     87.24 o 
  15   3  11      677.42      570.17     39.22 o 
  16   3  11      463.67      438.18     45.63 o 
  17   3  11      423.82      359.95     35.55 o 
  18   3  11       87.34       69.79     21.92 o 
  19   3  11      447.71      455.39     49.66 o 
  20   3  11      557.16      515.85     54.48 o 
  21   3  11      421.14      456.67     55.07 o 
   0   4  11      391.84      398.65     23.05 o 
   1   4  11     1319.00     1344.34     33.93 o 
   2   4  11      404.41      415.07     13.52 o 
   3   4  11        7.87        4.32      8.14 o 
   4   4  11     1102.67     1235.71     91.74 o 
   5   4  11      201.36      323.67     68.52 o 
   6   4  11     2106.37     2140.51     94.01 o 
   7   4  11     3276.55     3588.88    194.90 o 
   8   4  11       41.57       26.40     24.44 o 
   9   4  11      623.67      687.37     46.58 o 
  10   4  11        1.97        1.30     19.49 o 
  11   4  11     1399.60     1411.75     60.27 o 
  12   4  11     1335.16     1520.90     78.03 o 
  13   4  11        3.22       -4.32     21.50 o 
  14   4  11       47.04       55.67     31.00 o 
  15   4  11       22.09       11.64      4.65 o 
  16   4  11      114.21       80.43     28.82 o 
  17   4  11      439.33      512.65     54.68 o 
  18   4  11      138.41      137.37     37.36 o 
  19   4  11       22.06       33.08     29.76 o 
  20   4  11        3.76       28.35     39.68 o 
   1   5  11      190.62      213.03     12.89 o 
   2   5  11       62.67       62.12     15.82 o 
   3   5  11      314.71      297.74     18.15 o 
   4   5  11        3.57      -10.56     17.34 o 
   5   5  11        4.78        8.25     23.58 o 
   6   5  11      140.05      194.87     31.27 o 
   7   5  11      295.11      338.33     47.87 o 
   8   5  11      139.14      136.97     44.95 o 
   9   5  11       11.52      146.34     88.25 o 
  10   5  11       47.28       49.05     27.70 o 
  11   5  11       65.51       85.58     28.63 o 
  12   5  11       19.08       14.40     35.19 o 
  13   5  11        2.91      -27.72     27.72 o 
  14   5  11      112.06      177.65     45.75 o 
  15   5  11       23.93       11.61     33.20 o 
  16   5  11        2.30      -13.09     29.38 o 
  17   5  11       16.17       14.79     22.95 o 
  18   5  11        3.92      -11.32     22.45 o 
   0   6  11      300.00      284.16     24.51 o 
   1   6  11      519.18      535.02     20.31 o 
   2   6  11        1.01       -1.18      9.35 o 
   3   6  11        4.66        1.32      8.16 o 
   4   6  11      222.96      217.07     23.16 o 
   5   6  11      959.91     1097.89     44.25 o 
   6   6  11      822.39      812.40     41.35 o 
   7   6  11      372.75      436.12     39.78 o 
   8   6  11      114.73      103.77     27.09 o 
   9   6  11        0.18      -21.71     29.41 o 
  10   6  11       72.42       72.87     30.21 o 
  11   6  11       23.34        5.29     29.31 o 
  12   6  11      210.40      235.31     38.63 o 
  13   6  11      106.62       95.95     36.10 o 
  14   6  11       18.84       15.99     30.08 o 
  15   6  11        8.26       -7.52     36.42 o 
   1   7  11      127.48      158.82     18.91 o 
   2   7  11      469.56      486.10     43.34 o 
   3   7  11      820.33      920.72     49.16 o 
   4   7  11       20.95        3.07     15.88 o 
   5   7  11      276.42      244.11     30.86 o 
   6   7  11      151.70      154.08     23.86 o 
   7   7  11      146.31      130.83     34.52 o 
   8   7  11      516.74      520.08     48.91 o 
   9   7  11      132.91      145.31     30.86 o 
  10   7  11       65.32       49.72     27.59 o 
  11   7  11       20.33        3.61     36.59 o 
  12   7  11      106.75      166.71     58.93 o 
   1   8  11      286.48      349.26     44.90 o 
   2   8  11        9.74       15.08     32.13 o 
   3   8  11        2.02       23.59     25.00 o 
   4   8  11       91.92       92.57     36.43 o 
   5   8  11      207.33      262.31     53.43 o 
   0   0  12     1020.73     1125.29     41.91 o 
   1   0  12    18590.08    19292.13    332.39 o 
   2   0  12     2698.56     2914.87     51.58 o 
   3   0  12      142.61      165.32     23.19 o 
   4   0  12    11670.92    12484.37    220.90 o 
   5   0  12    32764.95    34563.28    573.31 o 
   6   0  12    26628.07    27784.03    557.80 o 
   7   0  12     7782.70     8472.34    166.71 o 
   8   0  12     3148.06     3369.75     90.36 o 
   9   0  12     4431.06     4620.63    113.62 o 
  10   0  12       73.34      112.89     27.71 o 
  11   0  12    12419.27    12490.10    297.73 o 
  12   0  12    15121.75    15492.80    292.12 o 
  13   0  12      658.36      654.11     42.25 o 
  14   0  12     1459.86     1507.03     65.18 o 
  15   0  12     1366.31     1523.03     78.10 o 
  16   0  12      348.15      395.35     44.90 o 
  17   0  12     3912.65     4104.90    104.21 o 
  18   0  12     1436.84     1407.96     63.07 o 
  19   0  12        2.56       28.65     26.97 o 
  20   0  12       23.55       11.47     28.61 o 
  21   0  12      676.95      758.82     58.80 o 
  22   0  12      516.63      494.96     78.04 o 
  23   0  12      757.88      736.71     75.03 o 
   1   1  12     1000.80      897.71     20.86 o 
   2   1  12     3896.31     3673.13     43.39 o 
   3   1  12     7611.03     7715.95     94.01 o 
   4   1  12     7456.61     8374.21     96.66 o 
   5   1  12    17915.40    19996.92    242.98 o 
   6   1  12       77.36       69.78     12.24 o 
   7   1  12     2224.00     2091.13     37.74 o 
   8   1  12     9279.08     8824.15    123.57 o 
   9   1  12     5084.05     4841.62     74.77 o 
  10   1  12     1106.48     1009.97     37.91 o 
  11   1  12      744.16      701.07     31.56 o 
  12   1  12     3316.90     3214.47     88.35 o 
  13   1  12     1169.16     1204.43     37.73 o 
  14   1  12      711.56      729.19     31.50 o 
  15   1  12       77.58       76.67     20.51 o 
  16   1  12      690.47      718.68     32.61 o 
  17   1  12       12.45       37.11     21.81 o 
  18   1  12      220.70      243.32     25.97 o 
  19   1  12      701.37      746.06     39.53 o 
  20   1  12      505.10      507.61     31.81 o 
  21   1  12      236.60      270.85     32.36 o 
  22   1  12        0.77      -12.60     20.64 o 
   0   2  12      861.18      895.41     34.65 o 
   1   2  12      306.59      254.33     17.59 o 
   2   2  12       67.53       56.47      7.43 o 
   3   2  12       23.30       21.87      6.19 o 
   4   2  12     1350.98     1387.89     40.33 o 
   5   2  12     3018.77     3059.45     55.46 o 
   6   2  12     1134.25     1170.30     66.65 o 
   7   2  12      168.18      152.90     18.73 o 
   8   2  12     1382.16     1354.81     41.41 o 
   9   2  12      542.25      557.95     18.32 o 
  10   2  12        0.95        1.32      9.17 o 
  11   2  12     1842.42     1795.06     48.18 o 
  12   2  12     1027.31     1147.07    122.89 o 
  13   2  12      435.89      480.17     33.30 o 
  14   2  12        4.63        1.60     14.82 o 
  15   2  12      463.59      381.52     32.35 o 
  16   2  12      221.93      206.29     19.02 o 
  17   2  12      459.28      600.33     86.35 o 
  18   2  12       30.71       41.87     16.19 o 
  19   2  12       26.24       20.37     15.26 o 
  20   2  12        0.82        1.75     15.72 o 
  21   2  12       25.24       20.01     17.02 o 
  22   2  12       46.39       57.29     24.77 o 
   1   3  12      432.60      478.08     17.02 o 
   2   3  12      101.69       98.02      8.05 o 
   3   3  12      423.37      412.11     19.38 o 
   4   3  12      714.24      753.03     31.95 o 
   5   3  12        7.81       33.39     22.06 o 
   6   3  12     1259.20     1286.22     38.52 o 
   7   3  12      370.45      481.86     77.72 o 
   8   3  12      712.54      728.76     76.32 o 
   9   3  12      253.70      246.61     34.21 o 
  10   3  12       80.42      217.12     89.79 o 
  11   3  12       25.58       34.34      8.91 o 
  12   3  12      765.98      800.59     52.60 o 
  13   3  12     1020.07      940.67    130.56 o 
  14   3  12      803.83      728.14     50.48 o 
  15   3  12      457.86      420.41     64.23 o 
  16   3  12       11.38       13.74      9.51 o 
  17   3  12        6.69        0.73      9.30 o 
  18   3  12       51.09       43.21     19.66 o 
  19   3  12      265.47      271.50     46.82 o 
  20   3  12        3.22       11.04     32.46 o 
  21   3  12      122.61      116.63     41.11 o 
   0   4  12     1294.86     1298.90     43.46 o 
   1   4  12     4221.15     4548.98     62.30 o 
   2   4  12       75.33       77.75      9.10 o 
   3   4  12      178.80      164.04     28.74 o 
   4   4  12     1383.36     1397.23     54.78 o 
   5   4  12     3255.19     3293.81     85.40 o 
   6   4  12     3749.30     3774.29     91.19 o 
   7   4  12     2962.79     2970.81     83.74 o 
   8   4  12       53.36       62.86     25.04 o 
   9   4  12       86.70       85.66     30.18 o 
  10   4  12       68.11       86.25     25.95 o 
  11   4  12      547.46      565.95     39.54 o 
  12   4  12     1618.84     1598.71     65.33 o 
  13   4  12       14.15       14.85     25.97 o 
  14   4  12      258.19      258.62     34.09 o 
  15   4  12        1.87       12.32     29.23 o 
  16   4  12        3.96       -0.77     23.70 o 
  17   4  12      448.27      489.91     56.98 o 
  18   4  12      240.77      234.24     41.01 o 
  19   4  12       20.47       21.24     34.58 o 
  20   4  12        7.96        7.43     32.24 o 
   1   5  12      955.31      967.74     21.85 o 
   2   5  12      855.67      887.15     22.99 o 
   3   5  12     3243.55     3197.18    143.01 o 
   4   5  12      320.46      301.74     30.38 o 
   5   5  12      703.96      664.23     43.37 o 
   6   5  12      125.85      153.75     37.05 o 
   7   5  12     2182.96     2363.93    100.11 o 
   8   5  12     2800.56     2902.54     90.25 o 
   9   5  12     1567.27     1605.49     75.90 o 
  10   5  12      797.44      808.17     48.48 o 
  11   5  12      255.55      235.43     35.55 o 
  12   5  12      488.92      549.47     47.42 o 
  13   5  12     1693.45     1702.38     70.27 o 
  14   5  12     1003.05      993.12     49.39 o 
  15   5  12      676.01      729.33     63.98 o 
  16   5  12      434.54      534.49     54.57 o 
  17   5  12       35.75       29.98     27.02 o 
  18   5  12       23.50       21.63     25.80 o 
   0   6  12        4.26       13.54     12.83 o 
   1   6  12      900.54      857.86     27.46 o 
   2   6  12       38.59       49.66      9.23 o 
   3   6  12      150.03      133.20     16.40 o 
   4   6  12      219.45      253.83     29.84 o 
   5   6  12     1029.52     1125.03     58.85 o 
   6   6  12      740.21      748.59     42.15 o 
   7   6  12      433.85      505.39     48.43 o 
   8   6  12       85.41       66.11     28.07 o 
   9   6  12       38.62       47.65     30.42 o 
  10   6  12        2.17       -1.44     30.46 o 
  11   6  12      152.08      165.84     43.05 o 
  12   6  12      372.73      467.63     47.80 o 
  13   6  12       46.18       38.28     31.25 o 
  14   6  12       22.55       21.93     35.87 o 
  15   6  12       43.25       36.59     45.24 o 
   1   7  12       21.75       52.66     31.66 o 
   2   7  12      267.92      249.97     26.50 o 
   3   7  12       97.89       91.95     20.86 o 
   4   7  12        1.36        4.22     17.50 o 
   5   7  12        3.94        9.73     24.19 o 
   6   7  12       12.37       -3.47     17.13 o 
   7   7  12      266.52      311.85     40.09 o 
   8   7  12      119.07      115.26     31.59 o 
   9   7  12      190.03      158.13     34.57 o 
  10   7  12       15.31       -8.39     48.96 o 
  11   7  12       30.26       40.07     34.34 o 
   0   8  12       22.92       38.98     62.64 o 
   1   8  12       32.01       34.54     38.16 o 
   2   8  12       13.65        0.34     28.54 o 
   3   8  12        2.14        0.31     35.56 o 
   4   8  12       46.42       47.53     45.26 o 
   1   1  13     1245.81     1112.29     22.51 o 
   2   1  13       90.36       56.35     11.01 o 
   3   1  13     2061.77     2009.46     35.90 o 
   4   1  13     2527.22     2975.77     48.64 o 
   5   1  13      800.37      854.18     36.29 o 
   6   1  13     2018.28     2129.25     34.10 o 
   7   1  13     3678.91     3743.43     58.68 o 
   8   1  13     1886.53     1794.43     38.47 o 
   9   1  13     2582.25     2319.58     53.77 o 
  10   1  13      594.89      518.42     23.98 o 
  11   1  13      985.55     1005.58     36.45 o 
  12   1  13     1317.26     1258.05     46.12 o 
  13   1  13     1262.74     1340.03     45.90 o 
  14   1  13     1593.03     1620.65     46.48 o 
  15   1  13      602.21      620.01     30.62 o 
  16   1  13      256.26      262.69     23.04 o 
  17   1  13        0.44        6.07     17.44 o 
  18   1  13      242.82      277.16     26.48 o 
  19   1  13     1196.08     1301.99     48.14 o 
  20   1  13      231.35      241.25     28.02 o 
  21   1  13      142.48      142.94     28.72 o 
  22   1  13        0.81       12.61     19.33 o 
   0   2  13     4372.94     4501.33     90.82 o 
   1   2  13     9244.36     9970.80    122.08 o 
   2   2  13     1071.73     1219.21     24.43 o 
   3   2  13     3476.99     3915.74     45.29 o 
   4   2  13     1836.56     1861.14     35.15 o 
   5   2  13    10638.17    10416.32    127.38 o 
   6   2  13     8112.33     8132.99    104.35 o 
   7   2  13     5393.92     5645.07     79.95 o 
   8   2  13       20.36       15.43      8.03 o 
   9   2  13      601.50      541.98     20.29 o 
  10   2  13      161.48      136.11     15.34 o 
  11   2  13     6223.53     6075.67    102.91 o 
  12   2  13     4693.23     4663.86     86.22 o 
  13   2  13     1677.24     1614.36     39.44 o 
  14   2  13     1289.29     1334.30     42.65 o 
  15   2  13      832.14      866.47     30.21 o 
  16   2  13        7.06       -1.56     15.75 o 
  17   2  13     1344.40     1269.03     40.10 o 
  18   2  13     1056.22     1027.22     46.84 o 
  19   2  13       10.39       25.30     20.25 o 
  20   2  13       13.85       10.45     23.17 o 
  21   2  13      252.57      258.38     26.49 o 
  22   2  13      178.34      193.83     32.99 o 
   1   3  13     2430.98     2461.96     37.96 o 
   2   3  13      875.42      824.42     21.21 o 
   3   3  13     3113.56     3114.26     53.90 o 
   4   3  13     1045.86     1202.13     25.87 o 
   5   3  13     2351.92     2433.11     60.23 o 
   6   3  13     1540.05     1591.68     51.84 o 
   7   3  13     3111.51     3231.67     79.28 o 
   8   3  13     1671.05     1626.06     51.30 o 
   9   3  13     6496.66     6726.58    129.62 o 
  10   3  13     1484.38     1425.52     56.46 o 
  11   3  13      777.93      824.06     56.53 o 
  12   3  13      309.89      290.73     18.14 o 
  13   3  13     1709.58     1826.32     68.33 o 
  14   3  13     2543.52     2191.11    135.32 o 
  15   3  13     1576.92     1406.52    114.94 o 
  16   3  13      600.12      418.13     51.31 o 
  17   3  13        1.35       -3.88      9.96 o 
  18   3  13      173.62      167.81     20.84 o 
  19   3  13     1959.18     2142.24     82.08 o 
  20   3  13      510.11      558.20     57.04 o 
  21   3  13      277.41      284.15     46.24 o 
   0   4  13       92.65       85.50     16.20 o 
   1   4  13      660.85      713.13     36.07 o 
   2   4  13      182.70      205.78     11.19 o 
   3   4  13      625.77      594.59     21.18 o 
   4   4  13      136.21      139.16     25.28 o 
   5   4  13     4517.00     4858.90    101.25 o 
   6   4  13      908.01     1000.35     87.66 o 
   7   4  13      103.91      187.03     66.19 o 
   8   4  13        8.08       20.57     24.65 o 
   9   4  13      411.07      448.61     39.75 o 
  10   4  13      188.03      218.85     34.80 o 
  11   4  13      530.55      609.43     64.50 o 
  12   4  13      323.88      388.81     52.61 o 
  13   4  13      279.07      328.78     37.82 o 
  14   4  13        6.47        0.69     25.23 o 
  15   4  13      514.08      538.73     46.99 o 
  16   4  13      117.41      147.86     40.72 o 
  17   4  13      174.05      203.34     48.17 o 
  18   4  13      132.15      118.76     38.61 o 
  19   4  13        1.07      -10.70     33.56 o 
   1   5  13       79.72       73.93     12.56 o 
   2   5  13      305.73      284.76     19.93 o 
   3   5  13       15.60       11.49      8.29 o 
   4   5  13      152.43      149.10     31.44 o 
   5   5  13       62.44       96.25     36.96 o 
   6   5  13       13.16       17.67     24.82 o 
   7   5  13       25.22       91.32     52.32 o 
   8   5  13      167.26      164.60     35.45 o 
   9   5  13      396.17      504.62     55.45 o 
  10   5  13       27.36       19.56     26.35 o 
  11   5  13       21.12       28.01     26.72 o 
  12   5  13      355.65      412.26     48.55 o 
  13   5  13        0.88      -14.65     26.24 o 
  14   5  13        5.61      -17.34     25.91 o 
  15   5  13        5.38       13.71     40.17 o 
  16   5  13        0.74        3.40     29.70 o 
  17   5  13        1.08       10.47     26.04 o 
   0   6  13      219.92      209.06     28.65 o 
   1   6  13      717.31      706.50     27.88 o 
   2   6  13       14.05       14.99     11.24 o 
   3   6  13        7.22       25.07     21.21 o 
   4   6  13      377.17      361.01     29.21 o 
   5   6  13       91.36       58.07     23.95 o 
   6   6  13      375.28      365.36     66.00 o 
   7   6  13      328.31      381.99     35.00 o 
   8   6  13        1.19       -2.05     20.77 o 
   9   6  13      102.64       88.83     36.58 o 
  10   6  13       18.15       25.69     33.65 o 
  11   6  13      436.41      513.61     58.02 o 
  12   6  13      418.36      430.66     51.34 o 
  13   6  13       11.65       17.06     31.16 o 
  14   6  13       69.56       17.25     36.93 o 
  15   6  13        9.00       36.18     42.50 o 
   1   7  13       60.70       82.83     28.97 o 
   2   7  13        2.39       20.83     20.20 o 
   3   7  13      638.37      693.91     37.96 o 
   4   7  13       11.71       21.42     19.82 o 
   5   7  13      138.17      113.12     24.68 o 
   6   7  13       49.69       34.53     27.60 o 
   7   7  13      397.35      419.43     45.99 o 
   8   7  13      468.44      459.97     53.71 o 
   9   7  13      234.63      213.33     50.02 o 
  10   7  13      136.09      119.44     44.41 o 
  11   7  13        2.22       15.57     30.54 o 
   0   8  13       11.21        4.65     43.86 o 
   1   8  13      176.66      209.54     49.75 o 
   2   8  13       27.33       22.78     42.45 o 
   0   0  14    23481.73    24287.62    533.53 o 
   1   0  14     5430.56     4979.77     75.88 o 
   2   0  14    19896.03    23162.27    397.15 o 
   3   0  14     4975.45     5666.08     98.34 o 
   4   0  14     7523.21     8704.11    144.10 o 
   5   0  14     1051.57      742.49     54.53 o 
   6   0  14     4473.42     4420.56     73.86 o 
   7   0  14    10187.23    10435.00    216.13 o 
   8   0  14     1047.15     1028.28     44.96 o 
   9   0  14     2587.65     2379.59     66.69 o 
  10   0  14     2567.97     2470.24     86.38 o 
  11   0  14     6647.84     6627.55    145.28 o 
  12   0  14     4344.54     4478.80    130.13 o 
  13   0  14      770.72      751.48     51.28 o 
  14   0  14       70.93       78.06     28.91 o 
  15   0  14      884.83      932.65     50.70 o 
  16   0  14       81.67       41.54     33.29 o 
  17   0  14     2516.45     2454.86     94.60 o 
  18   0  14     1900.75     1925.88     75.32 o 
  19   0  14        2.30       -1.40     26.95 o 
  20   0  14       84.37      107.34     32.14 o 
  21   0  14      554.85      667.53     52.76 o 
  22   0  14      235.35      292.58     45.48 o 
   1   1  14      882.54      746.98     17.40 o 
   2   1  14      227.55      210.85     13.41 o 
   3   1  14     9359.38     9234.58    108.20 o 
   4   1  14      914.58      657.73     20.75 o 
   5   1  14      150.95      119.65     12.20 o 
   6   1  14     2223.73     2082.88     33.44 o 
   7   1  14     6271.48     6570.51     92.42 o 
   8   1  14        7.40        9.43     11.84 o 
   9   1  14     5194.33     4958.27     78.14 o 
  10   1  14      304.64      287.85     20.93 o 
  11   1  14      428.05      342.77     29.43 o 
  12   1  14      805.36      845.65     31.29 o 
  13   1  14     3589.29     3658.73     85.39 o 
  14   1  14      878.15      800.43     33.86 o 
  15   1  14     3748.36     3885.34     84.66 o 
  16   1  14      362.90      327.35     36.02 o 
  17   1  14       21.12       15.28     17.74 o 
  18   1  14      126.02      126.95     26.80 o 
  19   1  14     2198.75     2234.70     59.46 o 
  20   1  14      274.88      241.76     27.68 o 
  21   1  14      383.21      321.94     28.72 o 
  22   1  14        1.23       -8.33     22.75 o 
   0   2  14     1476.52     1321.36     42.83 o 
   1   2  14      418.88      324.33     18.66 o 
   2   2  14     2041.67     2086.90     31.61 o 
   3   2  14      487.01      538.43     14.37 o 
   4   2  14      300.22      294.72     12.76 o 
   5   2  14      722.20      660.10     20.00 o 
   6   2  14       21.55        4.72     11.16 o 
   7   2  14     1237.28     1181.80     33.78 o 
   8   2  14      104.10      116.57     21.61 o 
   9   2  14      292.40      249.92     22.25 o 
  10   2  14      822.10      771.93     24.50 o 
  11   2  14      238.37      326.50     56.03 o 
  12   2  14      400.13      431.61     39.61 o 
  13   2  14       35.58       22.38     14.53 o 
  14   2  14       67.33       73.20     18.68 o 
  15   2  14       57.17       55.56     18.93 o 
  16   2  14      139.80      144.28     18.59 o 
  17   2  14      211.79      193.70     32.00 o 
  18   2  14      576.00      558.82     31.96 o 
  19   2  14        0.18       16.59     23.19 o 
  20   2  14        2.74        2.07     16.15 o 
  21   2  14       43.71       56.97     35.27 o 
   1   3  14        7.65        5.56     11.58 o 
   2   3  14        4.78        5.96      5.50 o 
   3   3  14      664.64      615.17     28.21 o 
   4   3  14      696.65      726.27     33.92 o 
   5   3  14       94.04       99.38     24.27 o 
   6   3  14      179.65      190.90     25.70 o 
   7   3  14      863.13      907.13     52.70 o 
   8   3  14     1170.49     1261.72     52.74 o 
   9   3  14      152.16      324.28     95.85 o 
  10   3  14      153.81      130.45     31.75 o 
  11   3  14       55.61      241.93     91.66 o 
  12   3  14      455.56      689.35    120.45 o 
  13   3  14       35.97       33.41     13.99 o 
  14   3  14      173.69      132.44     11.99 o 
  15   3  14      150.67      132.37     13.92 o 
  16   3  14      515.19      362.81     61.06 o 
  17   3  14       14.53       20.83     21.11 o 
  18   3  14       54.81       68.49     37.78 o 
  19   3  14      219.85      207.13     50.25 o 
  20   3  14      144.55      111.71     46.97 o 
   0   4  14     1381.52     1354.46     43.82 o 
   1   4  14     2954.11     3163.50     47.49 o 
   2   4  14      349.17      389.83     11.76 o 
   3   4  14       91.49       93.47      8.94 o 
   4   4  14      527.50      608.90     39.60 o 
   5   4  14      821.33      907.61     73.23 o 
   6   4  14     1831.43     1821.02     57.16 o 
   7   4  14     1688.48     1681.01     69.70 o 
   8   4  14      775.29      814.73     46.24 o 
   9   4  14      487.43      477.41     41.59 o 
  10   4  14       60.08       60.10     32.36 o 
  11   4  14     2744.92     2751.89     93.62 o 
  12   4  14      742.97      742.22     56.42 o 
  13   4  14      603.97      610.05     46.44 o 
  14   4  14       20.81       17.36     27.65 o 
  15   4  14      262.94      293.05     41.68 o 
  16   4  14       31.32       34.84     36.40 o 
  17   4  14      843.94      912.86     57.36 o 
  18   4  14       60.46       60.58     37.16 o 
  19   4  14        3.94       -2.25     30.57 o 
   1   5  14       37.04       48.80      9.03 o 
   2   5  14      122.62      124.17     12.25 o 
   3   5  14     1680.22     1757.36     55.14 o 
   4   5  14       11.53        5.27     22.05 o 
   5   5  14      245.60      258.30     34.03 o 
   6   5  14     1087.60     1123.84     51.57 o 
   7   5  14     1521.41     1618.33     94.23 o 
   8   5  14     1113.83     1137.54     79.93 o 
   9   5  14     1044.48     1098.43     85.64 o 
  10   5  14      100.03      112.75     36.41 o 
  11   5  14       39.88       59.58     33.55 o 
  12   5  14       65.18       68.42     35.23 o 
  13   5  14      590.13      644.69     44.14 o 
  14   5  14      911.15      877.49     57.38 o 
  15   5  14      831.86      838.88     49.65 o 
  16   5  14      283.25      286.20     50.30 o 
  17   5  14       14.63       13.69     29.21 o 
   0   6  14      586.26      510.35     47.43 o 
   1   6  14      675.05      682.95     34.95 o 
   2   6  14      136.22      134.07     23.65 o 
   3   6  14        0.86       10.70     14.95 o 
   4   6  14       27.24       37.96     20.85 o 
   5   6  14      976.65     1024.76     44.48 o 
   6   6  14      132.45      202.29     38.71 o 
   7   6  14      648.33      716.64     42.30 o 
   8   6  14      215.77      238.43     56.78 o 
   9   6  14      222.85      254.63     57.79 o 
  10   6  14       13.92       11.63     35.31 o 
  11   6  14      644.54      742.38     77.24 o 
  12   6  14       58.83       48.77     36.68 o 
  13   6  14      262.31      236.86     55.56 o 
  14   6  14       17.88       31.96     35.52 o 
   1   7  14        0.21      -19.00     32.92 o 
   2   7  14        0.09        7.84     15.64 o 
   3   7  14       32.50       10.08     24.70 o 
   4   7  14       64.86       71.24     19.74 o 
   5   7  14       22.71       24.37     19.71 o 
   6   7  14       47.81       63.83     34.56 o 
   7   7  14        1.55        3.10     25.44 o 
   8   7  14        6.24       10.67     28.42 o 
   9   7  14       32.58       72.23     41.22 o 
  10   7  14       17.67       29.04     42.63 o 
   1   1  15        4.24       11.77      9.66 o 
   2   1  15      627.94      645.77     21.68 o 
   3   1  15     7261.71     6756.24     84.06 o 
   4   1  15      242.77      309.68     16.28 o 
   5   1  15      614.62      578.66     16.48 o 
   6   1  15      467.58      412.14     16.89 o 
   7   1  15     1977.19     1905.81     42.79 o 
   8   1  15      493.28      502.54     22.00 o 
   9   1  15     2134.31     2042.98     44.91 o 
  10   1  15      149.74      179.22     20.03 o 
  11   1  15     2019.26     2071.36     48.68 o 
  12   1  15        1.41       -7.71     17.91 o 
  13   1  15      620.04      563.11     28.83 o 
  14   1  15        7.38       -5.08     16.43 o 
  15   1  15     1704.96     1644.47     58.42 o 
  16   1  15      568.78      565.32     35.03 o 
  17   1  15       14.03        2.32     19.03 o 
  18   1  15      172.09      179.43     27.45 o 
  19   1  15      634.16      577.90     37.54 o 
  20   1  15      284.93      301.79     36.78 o 
  21   1  15      464.74      485.03     36.91 o 
  22   1  15        4.13       20.23     26.32 o 
   0   2  15     7485.55     7693.25    140.30 o 
   1   2  15     9088.33     8763.86    110.35 o 
   2   2  15     1463.45     1685.63     27.63 o 
   3   2  15       38.71       49.79      9.99 o 
   4   2  15     5750.66     5964.16     75.89 o 
   5   2  15     1008.59      973.47     32.48 o 
   6   2  15     6223.51     6434.79     86.44 o 
   7   2  15     6790.69     6868.39     91.80 o 
   8   2  15     1901.74     1948.13     41.83 o 
   9   2  15     1939.15     1846.01     38.27 o 
  10   2  15      286.81      279.61     16.38 o 
  11   2  15     3250.75     3136.99     66.35 o 
  12   2  15     1883.59     1783.29     42.58 o 
  13   2  15      349.41      334.93     25.05 o 
  14   2  15       70.64       74.67     21.46 o 
  15   2  15      526.87      553.50     27.66 o 
  16   2  15       25.09       29.76     17.64 o 
  17   2  15     3686.14     3753.20    101.81 o 
  18   2  15      417.97      367.24     27.35 o 
  19   2  15        3.41        0.97     18.83 o 
  20   2  15        0.34       -5.96     16.16 o 
  21   2  15      862.74      911.45     58.81 o 
   1   3  15       84.06      108.68     15.37 o 
   2   3  15     1470.71     1465.77     26.61 o 
   3   3  15     9616.18     9214.34    137.71 o 
   4   3  15       94.36       76.00     26.23 o 
   5   3  15      298.23      226.25     16.03 o 
   6   3  15      465.86      417.05     35.26 o 
   7   3  15     5097.19     5241.63    102.17 o 
   8   3  15     1325.93     1299.21     60.48 o 
   9   3  15     1641.14     1639.36     56.79 o 
  10   3  15       96.68       65.31     30.70 o 
  11   3  15     1846.12     1974.84     78.02 o 
  12   3  15        8.89       -0.33     25.23 o 
  13   3  15     1821.83     1844.77     68.43 o 
  14   3  15      250.84      220.65     17.35 o 
  15   3  15     2009.56     1558.54    179.62 o 
  16   3  15      726.53      595.36     58.13 o 
  17   3  15      212.95      201.83     48.12 o 
  18   3  15      199.53      219.28     62.64 o 
  19   3  15     1034.93     1101.11     84.61 o 
  20   3  15      447.93      455.43     66.60 o 
   0   4  15     1251.08     1344.11    112.55 o 
   1   4  15     1760.34     1838.89     32.16 o 
   2   4  15      170.19      155.08     14.37 o 
   3   4  15      249.02      219.00     12.46 o 
   4   4  15      692.81      756.92     64.90 o 
   5   4  15       75.61       78.86     28.53 o 
   6   4  15       11.70        1.60     22.09 o 
   7   4  15     2581.08     2830.52    126.53 o 
   8   4  15        0.24        5.25     22.35 o 
   9   4  15       23.33       22.52     29.31 o 
  10   4  15      153.94      158.23     39.61 o 
  11   4  15      779.17      793.69     51.75 o 
  12   4  15       92.94       56.72     39.01 o 
  13   4  15      336.66      336.55     45.26 o 
  14   4  15        0.05       -2.96     24.88 o 
  15   4  15        0.94       -6.07     26.02 o 
  16   4  15        3.24       -1.13     28.04 o 
  17   4  15     1084.14     1170.35     79.65 o 
  18   4  15      134.91      140.43     41.21 o 
  19   4  15       14.72       20.27     32.29 o 
   1   5  15      225.61      209.94     12.26 o 
   2   5  15        6.50        2.16      5.41 o 
   3   5  15        1.14        6.59     23.21 o 
   4   5  15      184.35      169.76     30.82 o 
   5   5  15        4.94       -0.28     20.68 o 
   6   5  15        0.08       15.56     39.15 o 
   7   5  15       13.85        4.37     25.88 o 
   8   5  15       34.06       38.49     35.63 o 
   9   5  15      242.52      332.59     56.98 o 
  10   5  15        3.30        5.19     25.87 o 
  11   5  15        7.34       24.96     28.88 o 
  12   5  15       21.04        6.81     34.23 o 
  13   5  15       79.30       97.35     32.89 o 
  14   5  15       22.77       -6.04     28.21 o 
  15   5  15        1.05        2.82     25.67 o 
  16   5  15       12.77       -4.06     38.26 o 
  17   5  15       29.48       34.01     37.34 o 
   0   6  15        9.19        2.84     16.66 o 
   1   6  15      164.82      175.70     14.73 o 
   2   6  15       25.55       11.23      9.05 o 
   3   6  15      159.34      189.09     21.16 o 
   4   6  15      125.23       90.80     23.99 o 
   5   6  15      246.55      301.06     40.65 o 
   6   6  15      805.52      823.62     48.36 o 
   7   6  15      115.43      103.08     30.13 o 
   8   6  15      220.60      211.01     49.34 o 
   9   6  15       68.86       59.86     37.63 o 
  10   6  15        0.81        3.86     27.99 o 
  11   6  15      117.80       70.47     46.95 o 
  12   6  15       49.37       57.19     35.63 o 
  13   6  15       96.25      104.67     48.06 o 
  14   6  15       29.89       21.11     34.74 o 
   1   7  15       63.34       59.83     34.63 o 
   2   7  15      201.48      205.39     25.64 o 
   3   7  15      434.77      452.63     44.80 o 
   4   7  15       17.25       26.39     23.17 o 
   5   7  15       12.34       22.30     32.25 o 
   6   7  15        7.58       -8.62     23.55 o 
   7   7  15      453.42      470.54     45.20 o 
   8   7  15      115.47       90.35     30.00 o 
   9   7  15      407.60      515.33     61.33 o 
  10   7  15       11.42       28.49     36.23 o 
   0   0  16     1429.45     1549.77     57.07 o 
   1   0  16    27402.33    27216.00    425.96 o 
   2   0  16      554.83      533.80     34.31 o 
   3   0  16       71.69       47.46     16.77 o 
   4   0  16     4152.61     3876.36     82.20 o 
   5   0  16     8262.18     8450.08    145.29 o 
   6   0  16    10410.00    11006.37    175.84 o 
   7   0  16     7048.06     7304.21    133.09 o 
   8   0  16      118.48      141.39     24.68 o 
   9   0  16      214.27      240.34     31.95 o 
  10   0  16     4092.19     4430.34    102.85 o 
  11   0  16       90.00       98.88     32.96 o 
  12   0  16      492.03      472.39     37.52 o 
  13   0  16     1090.31     1072.58     57.09 o 
  14   0  16      353.04      336.26     43.74 o 
  15   0  16      493.62      536.11     44.89 o 
  16   0  16       77.71       88.57     33.47 o 
  17   0  16     4131.33     4324.27    152.90 o 
  18   0  16      239.60      196.33     49.33 o 
  19   0  16      105.40       72.99     45.93 o 
  20   0  16       43.99       39.41     52.87 o 
  21   0  16     1299.94     1474.98     76.89 o 
  22   0  16      416.26      566.41     95.26 o 
   1   1  16       41.74       27.61     11.51 o 
   2   1  16    12432.88    13470.74    158.76 o 
   3   1  16     9264.09     8626.22    103.00 o 
   4   1  16     1586.89     1658.60     32.76 o 
   5   1  16      287.16      249.87     16.61 o 
   6   1  16      175.22      189.61     16.34 o 
   7   1  16     7726.79     7754.47     95.97 o 
   8   1  16     3165.79     3327.17     54.13 o 
   9   1  16     4588.44     4708.64     71.12 o 
  10   1  16      150.36      159.25     16.06 o 
  11   1  16      549.05      530.14     29.13 o 
  12   1  16      774.11      857.06     37.83 o 
  13   1  16     1323.76     1321.79     39.48 o 
  14   1  16       10.98        1.75     16.30 o 
  15   1  16     2734.38     2748.99     60.83 o 
  16   1  16     1374.50     1431.36     47.30 o 
  17   1  16      174.96      152.12     27.40 o 
  18   1  16      240.29      307.63     32.55 o 
  19   1  16     1459.23     1478.56     62.77 o 
  20   1  16      522.54      546.99     44.32 o 
  21   1  16     1233.80     1289.86     65.33 o 
   0   2  16      153.28      113.54     24.00 o 
   1   2  16     2836.61     2793.16     45.06 o 
   2   2  16      393.30      364.46     16.84 o 
   3   2  16      290.74      281.89     13.96 o 
   4   2  16      603.24      527.58     18.46 o 
   5   2  16       71.94       54.12     18.39 o 
   6   2  16      269.09      269.34     21.46 o 
   7   2  16      399.74      320.08     35.87 o 
   8   2  16     1030.84      990.79     27.58 o 
   9   2  16      478.20      492.89     26.15 o 
  10   2  16      457.60      444.32     25.71 o 
  11   2  16        4.83       31.84     22.29 o 
  12   2  16        0.54        0.05      9.79 o 
  13   2  16       74.09       68.25     18.01 o 
  14   2  16       84.93       61.03     13.88 o 
  15   2  16        0.71       -2.39     13.08 o 
  16   2  16        0.85       -7.37     22.25 o 
  17   2  16      183.71      166.88     26.06 o 
  18   2  16        0.83      -18.99     18.99 o 
  19   2  16        9.34      -15.14     15.63 o 
  20   2  16        8.04        8.66     20.20 o 
  21   2  16       66.50       53.91     40.88 o 
   1   3  16      201.42      164.03     16.84 o 
   2   3  16      117.09      103.80      9.14 o 
   3   3  16     1002.65      932.29     30.75 o 
   4   3  16       73.86       91.06     21.31 o 
   5   3  16      213.79      206.98     16.50 o 
   6   3  16      110.52       87.41     25.88 o 
   7   3  16       24.44       90.30     42.06 o 
   8   3  16        3.91        1.41     19.73 o 
   9   3  16      659.12      704.78     51.09 o 
  10   3  16      146.66      143.94     43.28 o 
  11   3  16      346.41      347.34     44.85 o 
  12   3  16      191.24      210.08     44.12 o 
  13   3  16       33.97       10.26     36.96 o 
  14   3  16        5.16        5.15     29.30 o 
  15   3  16        1.12       -2.26     12.16 o 
  16   3  16       10.87      -26.67     37.24 o 
  17   3  16      100.86      113.47     42.75 o 
  18   3  16       52.18       59.97     42.65 o 
  19   3  16       76.14      155.76     82.38 o 
  20   3  16       34.48       28.53     43.84 o 
   0   4  16      249.81      297.97     23.59 o 
   1   4  16     2149.96     2216.76     37.51 o 
   2   4  16        3.08        6.53      5.16 o 
   3   4  16       21.02       12.78     11.94 o 
   4   4  16     1132.75     1152.45     54.67 o 
   5   4  16     3343.60     3499.16     96.98 o 
   6   4  16     3543.73     3791.54     95.54 o 
   7   4  16     1276.79     1369.98     62.64 o 
   8   4  16      322.86      337.78     41.07 o 
   9   4  16      432.44      457.14     38.90 o 
  10   4  16      115.06      122.31     34.27 o 
  11   4  16      305.79      282.03     45.48 o 
  12   4  16      186.59      222.47     36.07 o 
  13   4  16      312.47      300.55     43.29 o 
  14   4  16       75.72       96.09     36.73 o 
  15   4  16      283.24      342.86     46.40 o 
  16   4  16        2.28        8.90     28.41 o 
  17   4  16     1505.64     1574.33     78.76 o 
  18   4  16       88.88       85.14     41.25 o 
   1   5  16      410.34      395.95     20.94 o 
   2   5  16      734.24      706.51     33.33 o 
   3   5  16     3249.46     3329.13    185.68 o 
   4   5  16      102.10       63.07     35.01 o 
   5   5  16      446.85      461.51     39.60 o 
   6   5  16       99.77      117.49     32.99 o 
   7   5  16      812.73      872.39     58.15 o 
   8   5  16      135.99      130.27     37.48 o 
   9   5  16     1366.43     1498.95     79.03 o 
  10   5  16       66.84       50.95     35.11 o 
  11   5  16      537.38      599.86     47.32 o 
  12   5  16       60.17       63.55     44.61 o 
  13   5  16      122.28      132.10     37.22 o 
  14   5  16       34.45       50.67     34.84 o 
  15   5  16      469.66      574.89     48.15 o 
  16   5  16      238.33      261.14     52.97 o 
   0   6  16       42.27       41.56     13.14 o 
   1   6  16      479.80      512.63     31.26 o 
   2   6  16       95.21      100.83     12.18 o 
   3   6  16       27.83       39.67     19.17 o 
   4   6  16      357.58      380.90     32.10 o 
   5   6  16      635.85      661.15     40.17 o 
   6   6  16      559.69      491.74     37.68 o 
   7   6  16      410.38      455.26     51.45 o 
   8   6  16      118.70      123.17     41.65 o 
   9   6  16       40.29       51.44     37.92 o 
  10   6  16       34.49       50.10     33.45 o 
  11   6  16      368.44      500.32     64.08 o 
  12   6  16       74.20       88.11     41.34 o 
  13   6  16      205.42      210.57     54.21 o 
  14   6  16       32.28       -9.30     58.93 o 
   1   7  16        4.95        4.96     37.18 o 
   2   7  16       31.87       29.57     23.92 o 
   3   7  16       90.50       78.72     24.10 o 
   4   7  16        8.62       12.58     21.69 o 
   5   7  16       29.38       22.04     23.30 o 
   6   7  16       22.50       21.80     24.36 o 
   7   7  16        4.86       16.67     30.07 o 
   8   7  16       28.49       31.44     29.33 o 
   9   7  16       16.01       39.76     40.60 o 
   1   1  17     2017.73     1960.84     33.63 o 
   2   1  17     3425.84     3511.91     53.71 o 
   3   1  17     7219.02     7416.42     97.18 o 
   4   1  17       66.69       53.52     15.77 o 
   5   1  17      602.64      650.80     22.20 o 
   6   1  17      501.96      533.22     17.07 o 
   7   1  17     2069.50     1995.98     41.84 o 
   8   1  17      398.18      385.10     20.94 o 
   9   1  17     4389.65     4322.58     71.10 o 
  10   1  17        5.88       11.32     11.98 o 
  11   1  17        2.26        4.62     11.70 o 
  12   1  17      734.62      737.36     30.32 o 
  13   1  17       85.35       93.66     19.64 o 
  14   1  17      258.77      244.79     23.93 o 
  15   1  17      820.09      811.96     41.34 o 
  16   1  17      404.88      397.19     39.69 o 
  17   1  17      112.66       96.69     27.86 o 
  18   1  17        2.74        6.11     17.66 o 
  19   1  17     1001.65     1066.90     50.91 o 
  20   1  17      139.14      125.95     26.11 o 
  21   1  17      439.88      433.24     39.12 o 
   0   2  17      844.32      761.00     43.22 o 
   1   2  17     7701.52     7736.97     96.65 o 
   2   2  17      301.49      298.33     18.60 o 
   3   2  17      469.07      510.07     17.97 o 
   4   2  17      855.21      851.90     24.81 o 
   5   2  17    14281.84    14756.22    192.58 o 
   6   2  17     5250.69     5470.25     79.95 o 
   7   2  17      898.71      869.98     24.63 o 
   8   2  17      817.57      801.99     28.93 o 
   9   2  17       56.67       48.47     17.65 o 
  10   2  17      261.42      262.75     11.79 o 
  11   2  17      122.22      125.19     13.45 o 
  12   2  17       20.29       19.57     12.06 o 
  13   2  17      958.00      943.69     29.01 o 
  14   2  17      301.24      295.11     20.57 o 
  15   2  17     1606.02     1659.79     51.16 o 
  16   2  17       52.74       69.27     15.26 o 
  17   2  17     2433.16     2381.94     87.98 o 
  18   2  17      142.30      115.01     22.69 o 
  19   2  17      656.04      679.29     30.15 o 
  20   2  17       39.34       43.74     41.33 o 
  21   2  17      604.20      665.67     83.95 o 
   1   3  17     3701.12     3734.06     57.51 o 
   2   3  17     3021.85     3046.64     47.70 o 
   3   3  17     5680.98     5759.92     77.67 o 
   4   3  17      520.47      505.74     25.79 o 
   5   3  17      732.58      704.23     33.16 o 
   6   3  17      230.55      205.29     14.61 o 
   7   3  17     1780.97     1785.33     58.22 o 
   8   3  17      397.87      361.97     43.90 o 
   9   3  17     5048.98     5194.93    108.50 o 
  10   3  17      106.65       87.93     38.87 o 
  11   3  17        4.09        0.15     24.69 o 
  12   3  17     1064.91     1122.57     56.17 o 
  13   3  17       65.15       52.83     38.40 o 
  14   3  17      164.34      143.01     45.72 o 
  15   3  17     1561.58     1688.56     83.73 o 
  16   3  17      285.15      361.25     50.30 o 
  17   3  17       25.86       39.52     39.13 o 
  18   3  17       16.91       39.98     38.41 o 
  19   3  17     1802.73     2031.22     96.19 o 
  20   3  17      201.42      252.79     75.90 o 
   0   4  17       64.33       42.17     17.92 o 
   1   4  17     1486.54     1433.71     36.54 o 
   2   4  17      568.97      599.16     20.24 o 
   3   4  17       86.68       65.80      9.90 o 
   4   4  17       80.07       63.43     32.99 o 
   5   4  17     4153.95     4491.52    111.14 o 
   6   4  17     1782.77     1921.81     62.12 o 
   7   4  17      112.59      101.71     28.76 o 
   8   4  17      250.74      249.72     46.32 o 
   9   4  17       14.91       19.64     27.40 o 
  10   4  17       35.33       24.51     30.98 o 
  11   4  17      197.97      206.19     40.75 o 
  12   4  17       51.96       45.82     30.52 o 
  13   4  17      280.10      315.01     47.48 o 
  14   4  17        9.78       12.55     31.47 o 
  15   4  17      330.23      407.66     49.26 o 
  16   4  17       19.54       26.62     33.95 o 
  17   4  17      416.67      425.45     60.54 o 
  18   4  17       33.11       35.62     40.50 o 
   1   5  17      312.05      320.31     15.71 o 
   2   5  17        7.38       -0.78     11.89 o 
   3   5  17       53.74      261.71     87.89 o 
   4   5  17      195.17      179.47     29.26 o 
   5   5  17       26.51       90.73     41.79 o 
   6   5  17        5.60        4.88     25.91 o 
   7   5  17       75.99       64.33     34.58 o 
   8   5  17        0.27       15.21     28.91 o 
   9   5  17       57.29       47.43     42.00 o 
  10   5  17        1.54        7.39     28.46 o 
  11   5  17       67.39       57.49     32.40 o 
  12   5  17       34.22       48.22     36.61 o 
  13   5  17       10.22       14.75     32.49 o 
  14   5  17       63.55       71.81     34.27 o 
  15   5  17       17.61       54.98     34.96 o 
  16   5  17        8.72       10.23     36.44 o 
   0   6  17       11.89        8.27     12.79 o 
   1   6  17      687.54      700.31     25.33 o 
   2   6  17       43.06       48.26     16.40 o 
   3   6  17        1.11        4.10     21.88 o 
   4   6  17       93.35       95.17     20.68 o 
   5   6  17      485.13      543.86     53.99 o 
   6   6  17      102.38       89.14     26.31 o 
   7   6  17      306.26      358.73     46.88 o 
   8   6  17       41.75       52.09     35.69 o 
   9   6  17        1.67        2.34     30.47 o 
  10   6  17       23.72       48.15     35.62 o 
  11   6  17        7.73       21.59     40.86 o 
  12   6  17        0.69       17.96     35.19 o 
  13   6  17        5.81       -1.09     35.02 o 
   1   7  17       49.10       45.12     43.33 o 
   2   7  17       54.59       37.86     23.29 o 
   3   7  17      403.47      375.86     36.81 o 
   4   7  17       13.38        6.63     22.68 o 
   5   7  17       83.64       82.26     30.05 o 
   6   7  17       12.78        7.26     31.08 o 
   7   7  17      262.25      289.66     35.62 o 
   8   7  17       11.32       23.41     30.03 o 
   0   0  18     5306.91     5712.73    128.17 o 
   1   0  18    10812.63    11124.51    170.84 o 
   2   0  18        8.53       24.13     18.35 o 
   3   0  18     1633.54     1694.75     48.95 o 
   4   0  18      163.74      207.45     22.37 o 
   5   0  18    25045.54    26318.21    494.96 o 
   6   0  18     2093.51     2179.02     57.21 o 
   7   0  18     1860.55     1767.02     44.65 o 
   8   0  18       44.93       56.69     20.41 o 
   9   0  18      451.10      473.34     32.57 o 
  10   0  18        6.57        5.11     22.12 o 
  11   0  18       38.91       67.55     26.37 o 
  12   0  18      466.76      516.24     40.15 o 
  13   0  18      787.02      864.05     48.02 o 
  14   0  18      140.84      117.17     36.25 o 
  15   0  18     4341.31     4637.46    171.42 o 
  16   0  18       52.25       54.59     35.96 o 
  17   0  18     3258.41     3567.70    130.94 o 
  18   0  18       18.95       25.64     35.40 o 
  19   0  18     1083.91     1349.64     91.22 o 
  20   0  18      595.97      805.48     69.05 o 
  21   0  18      583.89      619.71     78.47 o 
   1   1  18     3764.05     3585.19     51.57 o 
   2   1  18      249.59      280.19     22.50 o 
   3   1  18     7019.68     7088.48     96.84 o 
   4   1  18      528.70      476.25     19.11 o 
   5   1  18      244.69      247.74     17.20 o 
   6   1  18      201.54      210.91     15.32 o 
   7   1  18     1506.73     1374.86     33.16 o 
   8   1  18      412.92      458.17     21.61 o 
   9   1  18     3407.68     3352.39     57.78 o 
  10   1  18      232.30      198.06     25.11 o 
  11   1  18      132.05      130.56     17.72 o 
  12   1  18     1361.64     1401.76     39.27 o 
  13   1  18      116.03      106.54     21.07 o 
  14   1  18     1787.66     1657.36     51.49 o 
  15   1  18     1784.98     1712.97     53.99 o 
  16   1  18       82.12       88.84     25.21 o 
  17   1  18        0.16       -1.32     15.76 o 
  18   1  18       21.03       -3.16     20.29 o 
  19   1  18     2204.36     2261.69     66.05 o 
  20   1  18      182.32      151.12     32.29 o 
  21   1  18      613.73      554.05     44.54 o 
   0   2  18      647.13      678.10     40.90 o 
   1   2  18     1114.46     1039.30     25.76 o 
   2   2  18        1.13       -1.50      8.80 o 
   3   2  18      649.76      664.91     19.82 o 
   4   2  18      179.18      174.94     13.78 o 
   5   2  18     4330.06     4222.59     64.08 o 
   6   2  18      141.28      121.53     16.94 o 
   7   2  18      628.58      581.78     22.95 o 
   8   2  18      274.69      263.42     18.75 o 
   9   2  18       60.23       58.29     12.38 o 
  10   2  18       83.98       93.20      9.50 o 
  11   2  18      166.62      171.33     13.50 o 
  12   2  18       67.51       65.23     13.70 o 
  13   2  18      318.60      316.21     21.94 o 
  14   2  18        2.36       -3.88     12.41 o 
  15   2  18      106.38      121.96     14.64 o 
  16   2  18        5.81        8.26     14.26 o 
  17   2  18      253.83      272.60     22.10 o 
  18   2  18        2.92        1.82     10.96 o 
  19   2  18      174.63      226.28     54.27 o 
  20   2  18       41.87       50.73     44.98 o 
   1   3  18       15.50        8.40      9.17 o 
   2   3  18       37.74       25.34      9.61 o 
   3   3  18     2732.58     2741.33     49.92 o 
   4   3  18       45.64       35.00     14.69 o 
   5   3  18      974.37     1021.48     42.87 o 
   6   3  18     1107.82     1061.90     34.97 o 
   7   3  18      955.48      745.14     49.94 o 
   8   3  18       65.80       70.98     31.81 o 
   9   3  18     1043.86     1040.16     60.59 o 
  10   3  18        5.58       13.49     27.48 o 
  11   3  18      124.52      107.14     38.36 o 
  12   3  18       61.33       49.00     36.09 o 
  13   3  18       35.73       51.04     35.03 o 
  14   3  18       38.04      179.88     80.02 o 
  15   3  18      373.63      447.42     62.56 o 
  16   3  18       31.62        9.13     38.01 o 
  17   3  18        9.38       -6.01     31.70 o 
  18   3  18        3.11        0.84     35.82 o 
  19   3  18      184.34      173.52     59.28 o 
   0   4  18       15.87        3.42     17.61 o 
   1   4  18     1735.14     1725.23     36.65 o 
   2   4  18       40.31       41.41      6.38 o 
   3   4  18        8.17        5.72     12.07 o 
   4   4  18      261.75      291.36     22.17 o 
   5   4  18     1751.71     1741.01     59.54 o 
   6   4  18      299.93      345.66     43.14 o 
   7   4  18      271.65      305.83     38.57 o 
   8   4  18      120.57       84.56     36.27 o 
   9   4  18        2.47        6.93     24.48 o 
  10   4  18       43.86       36.06     33.67 o 
  11   4  18       10.84        8.07     27.08 o 
  12   4  18        3.97        4.28     28.29 o 
  13   4  18       46.88       66.59     36.26 o 
  14   4  18       40.58       28.51     33.15 o 
  15   4  18     1236.28     1389.89     68.51 o 
  16   4  18       88.74       90.51     37.38 o 
  17   4  18     1093.23     1246.07     70.52 o 
  18   4  18       63.44       20.85     36.19 o 
   1   5  18      694.25      689.55     23.74 o 
   2   5  18      177.25      142.92     17.97 o 
   3   5  18     3010.53     3134.28     85.01 o 
   4   5  18      481.75      468.35     38.71 o 
   5   5  18      467.73      519.03     44.39 o 
   6   5  18       43.41       55.27     29.37 o 
   7   5  18     1401.82     1412.53     76.31 o 
   8   5  18       31.65       13.95     29.92 o 
   9   5  18     1489.88     1645.18     93.34 o 
  10   5  18      133.30      137.78     38.78 o 
  11   5  18       17.66       37.77     33.62 o 
  12   5  18      270.37      327.93     46.22 o 
  13   5  18      258.31      307.26     52.71 o 
  14   5  18      244.50      209.95     43.57 o 
  15   5  18      711.47      847.79     65.43 o 
  16   5  18        0.09       22.39     46.20 o 
   0   6  18       16.96       27.19     19.33 o 
   1   6  18      573.81      576.99     22.42 o 
   2   6  18       34.50       34.17     21.60 o 
   3   6  18       28.94       22.60     18.01 o 
   4   6  18        0.39       -0.84     25.04 o 
   5   6  18     1180.43     1243.43     87.76 o 
   6   6  18      164.95      178.12     36.32 o 
   7   6  18      243.28      253.16     46.56 o 
   8   6  18        2.93       24.66     37.46 o 
   9   6  18        4.04       11.11     36.46 o 
  10   6  18       36.04       21.76     37.42 o 
  11   6  18       82.05       83.55     55.34 o 
  12   6  18       19.74       24.97     40.64 o 
  13   6  18      100.54      117.85     82.19 o 
   1   7  18      129.27      188.00     50.75 o 
   2   7  18        0.25      -34.95     46.81 o 
   3   7  18       39.90       50.37     28.37 o 
   4   7  18       26.68       21.41     28.52 o 
   5   7  18        0.60      -22.54     26.15 o 
   6   7  18       19.14       13.59     24.01 o 
   7   7  18        2.58       27.13     27.82 o 
   8   7  18        0.00       21.71     69.78 o 
   1   1  19        3.51       -1.59      9.76 o 
   2   1  19       70.57       88.30     13.92 o 
   3   1  19     4484.91     4379.45     70.13 o 
   4   1  19     1502.00     1531.89     33.81 o 
   5   1  19      284.25      246.32     18.49 o 
   6   1  19        5.18        6.03     13.34 o 
   7   1  19     1774.98     1720.82     34.36 o 
   8   1  19      222.95      256.34     21.50 o 
   9   1  19      296.60      341.27     19.00 o 
  10   1  19      454.09      440.51     23.33 o 
  11   1  19        4.17       -0.58     15.45 o 
  12   1  19      164.91      181.03     19.38 o 
  13   1  19      469.25      417.06     27.24 o 
  14   1  19      603.00      620.74     26.68 o 
  15   1  19     1260.72     1188.32     44.42 o 
  16   1  19        2.96        9.43     18.46 o 
  17   1  19       15.40       -5.67     20.52 o 
  18   1  19        0.16       -3.10     20.24 o 
  19   1  19      902.02      882.78     50.08 o 
  20   1  19        0.61       -3.20     20.80 o 
   0   2  19     2715.27     2684.90     91.21 o 
   1   2  19     9644.09     9639.54    125.65 o 
   2   2  19       66.07       63.37     12.05 o 
   3   2  19      116.55      102.98     12.62 o 
   4   2  19      132.74      133.15     16.85 o 
   5   2  19     6204.41     6361.64     85.50 o 
   6   2  19        9.23       -0.06     11.46 o 
   7   2  19     4466.67     4483.78     67.24 o 
   8   2  19      362.75      367.41     20.63 o 
   9   2  19      533.55      506.58     27.79 o 
  10   2  19        9.24        2.38     12.36 o 
  11   2  19      737.25      698.26     32.30 o 
  12   2  19       10.16       19.26     14.15 o 
  13   2  19      150.29      168.43     14.79 o 
  14   2  19      108.78       73.85     15.96 o 
  15   2  19     2402.99     2361.47     90.39 o 
  16   2  19        2.75       10.46     16.20 o 
  17   2  19     3155.86     3000.37    145.47 o 
  18   2  19        9.87       -4.07     33.57 o 
  19   2  19      392.97      505.86     66.53 o 
  20   2  19      447.26      636.07     61.47 o 
   1   3  19      217.52      203.04     14.62 o 
   2   3  19      315.92      297.60     16.22 o 
   3   3  19     9602.56     9467.79    145.53 o 
   4   3  19     2349.95     2365.43     52.44 o 
   5   3  19      825.97      787.61     40.84 o 
   6   3  19        4.26        3.16      9.63 o 
   7   3  19     3614.29     3481.89     95.96 o 
   8   3  19      224.89      203.00     32.51 o 
   9   3  19     1023.57     1063.16     61.07 o 
  10   3  19      508.39      519.35     45.21 o 
  11   3  19        3.21      -12.03     28.84 o 
  12   3  19       43.43       22.87     32.62 o 
  13   3  19     1393.78     1483.18     78.86 o 
  14   3  19      844.70      906.26     64.40 o 
  15   3  19     1681.13     1754.03     84.29 o 
  16   3  19        0.05        2.67     38.15 o 
  17   3  19       24.37       19.84     34.05 o 
  18   3  19        3.55        5.20     39.79 o 
  19   3  19     1511.27     1765.08     91.94 o 
   0   4  19      971.04      948.24     45.88 o 
   1   4  19      867.37      812.33     30.12 o 
   2   4  19      239.71      257.76     15.68 o 
   3   4  19       57.61       65.67      9.26 o 
   4   4  19        2.02       -2.43     10.80 o 
   5   4  19      573.93      632.62     52.93 o 
   6   4  19        4.38       10.00     22.80 o 
   7   4  19      688.00      734.19     49.31 o 
   8   4  19       52.77       45.12     32.18 o 
   9   4  19      119.18      132.74     35.49 o 
  10   4  19       57.87       53.09     35.95 o 
  11   4  19      155.60      155.86     40.52 o 
  12   4  19        1.68      -23.67     29.58 o 
  13   4  19       33.91       48.67     33.50 o 
  14   4  19       66.46       64.90     46.30 o 
  15   4  19       73.55       73.55     44.49 o 
  16   4  19        3.09        0.92     33.24 o 
  17   4  19      637.38      664.00     57.50 o 
   1   5  19        1.00       -5.28      5.56 o 
   2   5  19       51.04       57.79     12.41 o 
   3   5  19       38.56      121.74     38.61 o 
   4   5  19      104.68      121.31     32.70 o 
   5   5  19       20.70        9.98     27.00 o 
   6   5  19      170.87      187.97     45.61 o 
   7   5  19       12.35      184.78    121.96 o 
   8   5  19        0.65      -19.84     35.38 o 
   9   5  19       16.33       -3.06     31.09 o 
  10   5  19        1.60       -5.21     31.80 o 
  11   5  19        0.13      -18.93     32.75 o 
  12   5  19       92.51       62.80     33.84 o 
  13   5  19       29.35      100.93     62.84 o 
  14   5  19        8.67        2.83     30.69 o 
  15   5  19       28.51       43.73     39.02 o 
   0   6  19        3.46        3.71     18.48 o 
   1   6  19      411.37      391.69     26.91 o 
   2   6  19       65.46      111.64     31.43 o 
   3   6  19      117.22       80.78     19.73 o 
   4   6  19       52.63       73.16     27.58 o 
   5   6  19      262.19      296.15     29.83 o 
   6   6  19       82.72       87.54     37.50 o 
   7   6  19      209.80      204.00     42.26 o 
   8   6  19        1.03        7.04     35.28 o 
   9   6  19        2.80       -4.00     30.76 o 
  10   6  19       32.02       34.48     35.19 o 
  11   6  19       19.13       18.88     38.87 o 
  12   6  19        1.04       25.17     41.09 o 
   1   7  19      103.08      112.79     54.58 o 
   2   7  19       11.18        1.48     39.16 o 
   3   7  19      642.00      698.70     68.93 o 
   4   7  19       26.23        5.42     27.86 o 
   5   7  19       85.38       78.50     29.81 o 
   6   7  19       10.82        0.38     25.89 o 
   7   7  19      289.54      372.17    107.00 o 
   0   0  20      123.95      136.99     34.63 o 
   1   0  20    11872.97    11519.58    199.31 o 
   2   0  20     1031.68     1048.63     47.82 o 
   3   0  20       11.48       11.84     17.08 o 
   4   0  20      257.21      218.90     27.29 o 
   5   0  20     5425.63     5627.42    114.00 o 
   6   0  20      405.61      408.70     34.78 o 
   7   0  20     7426.36     7225.05    158.41 o 
   8   0  20       65.93       95.57     22.75 o 
   9   0  20      666.95      673.23     33.85 o 
  10   0  20      909.29      860.36     44.78 o 
  11   0  20     2363.02     2509.65     64.26 o 
  12   0  20       35.54       37.43     26.40 o 
  13   0  20      199.17      282.36     32.61 o 
  14   0  20      499.62      524.19     47.81 o 
  15   0  20     1530.86     1505.84     72.65 o 
  16   0  20       13.92      -10.50     25.25 o 
  17   0  20     4820.82     4753.65    204.13 o 
  18   0  20      329.23      248.14     52.40 o 
  19   0  20      388.73      385.84     56.32 o 
  20   0  20      363.98      485.21     77.45 o 
   1   1  20       60.78       69.83     14.11 o 
   2   1  20      220.32      225.42     17.39 o 
   3   1  20    15066.25    15450.23    218.65 o 
   4   1  20        0.00       -5.73     12.54 o 
   5   1  20     1918.80     1892.15     40.85 o 
   6   1  20      201.67      216.70     20.41 o 
   7   1  20     4228.03     4213.19     72.16 o 
   8   1  20      205.23      175.46     15.78 o 
   9   1  20      171.02      187.19     20.12 o 
  10   1  20      859.13      863.86     27.66 o 
  11   1  20       38.39       39.80     16.46 o 
  12   1  20       72.89       60.93     19.08 o 
  13   1  20     1479.92     1500.22     39.32 o 
  14   1  20      183.77      178.23     23.02 o 
  15   1  20     1578.51     1473.49     47.93 o 
  16   1  20       15.02       18.56     16.92 o 
  17   1  20      208.91      262.49     24.92 o 
  18   1  20       83.09       92.29     25.56 o 
  19   1  20      919.35      906.32     47.58 o 
  20   1  20       46.15       51.27     24.36 o 
   0   2  20      508.24      443.31     28.85 o 
   1   2  20      698.33      594.30     25.65 o 
   2   2  20      385.85      379.96     19.70 o 
   3   2  20     1156.18     1138.63     28.57 o 
   4   2  20      130.10      133.19     17.21 o 
   5   2  20      189.77      166.87     14.79 o 
   6   2  20      711.37      693.04     26.14 o 
   7   2  20      230.68      218.42     24.49 o 
   8   2  20       19.34       17.75     17.75 o 
   9   2  20      443.91      461.29     20.28 o 
  10   2  20        1.37        2.19     12.41 o 
  11   2  20      545.08      417.75     39.41 o 
  12   2  20      176.80      183.06     20.53 o 
  13   2  20        0.50       -8.66     13.86 o 
  14   2  20       29.90       39.19     14.36 o 
  15   2  20       45.59       23.33     14.32 o 
  16   2  20        3.12        8.36     14.36 o 
  17   2  20      561.34      486.22     26.59 o 
  18   2  20        0.13      -21.68     37.42 o 
  19   2  20       23.85       43.17     53.06 o 
   1   3  20      451.12      437.11     20.96 o 
   2   3  20      634.29      642.65     22.43 o 
   3   3  20      284.03      265.47     15.46 o 
   4   3  20     1185.86     1191.72     37.60 o 
   5   3  20      211.09      221.11     23.93 o 
   6   3  20       23.25       24.34     17.40 o 
   7   3  20      322.37      317.00     21.27 o 
   8   3  20      455.16      366.85     29.33 o 
   9   3  20       47.16       36.66     30.78 o 
  10   3  20        5.78       -1.47     32.03 o 
  11   3  20       83.23       72.74     36.10 o 
  12   3  20        0.13       -5.22     26.89 o 
  13   3  20      314.32      320.65     49.15 o 
  14   3  20       71.12       33.59     38.75 o 
  15   3  20      528.52      678.51     68.01 o 
  16   3  20       68.80       91.51     49.75 o 
  17   3  20        8.95      -10.46     38.86 o 
  18   3  20        4.77      -35.76     48.68 o 
   0   4  20      185.67      162.68     23.05 o 
   1   4  20     3515.91     3412.45     77.79 o 
   2   4  20        6.01        4.11      6.66 o 
   3   4  20      782.45      731.25     31.44 o 
   4   4  20       13.89        7.07     26.84 o 
   5   4  20     2378.67     2428.64     75.09 o 
   6   4  20        2.02      -13.04     25.46 o 
   7   4  20     2430.99     2480.23     69.93 o 
   8   4  20        2.59       -4.76     28.14 o 
   9   4  20       11.88        7.83     25.72 o 
  10   4  20      296.94      341.17     44.68 o 
  11   4  20      159.84      157.86     50.63 o 
  12   4  20       32.32       37.17     36.33 o 
  13   4  20        4.81       19.51     33.83 o 
  14   4  20      103.13      120.80     56.43 o 
  15   4  20      679.59      671.60     64.22 o 
  16   4  20        7.19       10.08     45.35 o 
  17   4  20      799.07      865.66     67.47 o 
   1   5  20      218.40      226.69     11.92 o 
   2   5  20       72.46       67.47     11.69 o 
   3   5  20     2289.56     1910.90    192.78 o 
   4   5  20      104.47       95.19     31.62 o 
   5   5  20      138.03      166.49     47.23 o 
   6   5  20       54.67       53.94     31.18 o 
   7   5  20     1117.55     1290.92     71.08 o 
   8   5  20      124.80      125.13     40.77 o 
   9   5  20      391.15      476.57     57.60 o 
  10   5  20      142.79      149.80     40.47 o 
  11   5  20        0.50       -7.16     32.07 o 
  12   5  20        3.70       -9.58     32.93 o 
  13   5  20      977.41      986.95     94.39 o 
  14   5  20       48.34       46.69     41.43 o 
  15   5  20     1039.77      969.04     96.00 o 
   0   6  20       21.27       -2.42     17.32 o 
   1   6  20      936.65      916.60     69.12 o 
   2   6  20        8.33       15.46     12.77 o 
   3   6  20       20.39        6.95     14.32 o 
   4   6  20       16.11       23.29     20.53 o 
   5   6  20      563.92      559.66     42.81 o 
   6   6  20       62.02       58.41     36.02 o 
   7   6  20      574.17      645.95     74.82 o 
   8   6  20       17.68       17.04     36.53 o 
   9   6  20       38.98       41.33     34.56 o 
  10   6  20       37.80       11.92     33.12 o 
  11   6  20      150.64      212.84     52.60 o 
   1   7  20        2.10       12.43     38.35 o 
   2   7  20        8.47       10.28     40.80 o 
   3   7  20      109.88      113.79     56.30 o 
   4   7  20        4.92       -0.86     25.97 o 
   5   7  20       18.64       -4.42     21.75 o 
   1   1  21     2284.80     2278.57     41.14 o 
   2   1  21      357.37      339.47     20.33 o 
   3   1  21     4627.70     4761.55     87.15 o 
   4   1  21      316.27      272.20     21.30 o 
   5   1  21      265.61      259.83     23.59 o 
   6   1  21      230.31      195.77     21.61 o 
   7   1  21     1475.02     1434.81     43.27 o 
   8   1  21       44.61       59.05     15.90 o 
   9   1  21      717.85      705.17     28.51 o 
  10   1  21       56.40      138.34     30.12 o 
  11   1  21       10.85       12.43     13.02 o 
  12   1  21      196.59      171.21     21.99 o 
  13   1  21      659.49      639.54     28.70 o 
  14   1  21        0.64        9.88     18.18 o 
  15   1  21     1081.99     1065.67     37.69 o 
  16   1  21       20.09       18.07     20.94 o 
  17   1  21       89.38      109.93     21.82 o 
  18   1  21       18.07       17.71     16.29 o 
  19   1  21      491.98      466.76     34.49 o 
  20   1  21        4.44       -0.29     19.95 o 
   0   2  21     3725.01     3804.65     86.91 o 
   1   2  21     6131.38     6212.42     83.92 o 
   2   2  21     1349.06     1413.36     35.73 o 
   3   2  21      496.48      510.37     23.58 o 
   4   2  21       21.12       11.88     13.61 o 
   5   2  21    10366.30    10607.58    138.66 o 
   6   2  21      993.11      974.68     33.39 o 
   7   2  21     2879.33     2872.00     67.32 o 
   8   2  21      329.82      343.02     18.33 o 
   9   2  21       18.13       24.71     14.29 o 
  10   2  21     1071.16     1056.75     50.85 o 
  11   2  21      618.66      658.22     32.73 o 
  12   2  21        0.10       -5.46      8.57 o 
  13   2  21      161.25      178.52     17.11 o 
  14   2  21      174.52      135.17     14.45 o 
  15   2  21     1094.20      971.44     54.75 o 
  16   2  21        0.88      -10.87     11.12 o 
  17   2  21     1743.91     1912.84     80.62 o 
  18   2  21      501.16      629.31     69.13 o 
  19   2  21      226.59      257.73     49.51 o 
   1   3  21     2965.86     2947.11     52.72 o 
   2   3  21     1074.09     1042.13     26.71 o 
   3   3  21     5533.95     5559.59    122.83 o 
   4   3  21      734.69      690.47     20.12 o 
   5   3  21      344.25      373.57     29.56 o 
   6   3  21      312.97      267.31     16.54 o 
   7   3  21     1910.25     1825.06     78.28 o 
   8   3  21      121.71      110.68     16.33 o 
   9   3  21     1121.10      893.86    113.22 o 
  10   3  21       92.93       94.03     33.95 o 
  11   3  21       21.81        9.44     30.45 o 
  12   3  21       42.80       25.60     36.98 o 
  13   3  21      881.64     1011.77     71.20 o 
  14   3  21        2.05       14.51     32.47 o 
  15   3  21     1648.67     1689.20     93.19 o 
  16   3  21        6.62      -10.22     37.52 o 
  17   3  21      140.93      142.66     52.24 o 
  18   3  21       85.18      102.20     59.57 o 
   0   4  21      699.41      693.11     86.17 o 
   1   4  21     1559.79     1443.81     38.19 o 
   2   4  21      228.64      228.86     14.15 o 
   3   4  21        8.82       12.72     14.09 o 
   4   4  21        8.55       26.66     29.85 o 
   5   4  21     2367.78     2379.70     90.25 o 
   6   4  21      151.79      155.42     34.24 o 
   7   4  21      505.67      495.10     41.96 o 
   8   4  21      280.29      302.46     44.65 o 
   9   4  21       59.05       71.90     37.11 o 
  10   4  21      468.88      502.00     46.63 o 
  11   4  21      467.62      509.68     58.83 o 
  12   4  21       60.85       68.97     40.47 o 
  13   4  21       21.22       25.95     35.88 o 
  14   4  21        1.94       -1.84     34.55 o 
  15   4  21      162.29      191.73     47.20 o 
  16   4  21       10.36       53.48     48.68 o 
   1   5  21        0.19       -3.35      6.13 o 
   2   5  21       28.64       49.55     16.77 o 
   3   5  21        6.10        5.76     10.48 o 
   4   5  21      215.28      253.29     37.49 o 
   5   5  21        8.10       18.86     26.42 o 
   6   5  21      125.47      168.67     32.85 o 
   7   5  21        0.11       14.22     39.95 o 
   8   5  21        0.17        5.18     29.53 o 
   9   5  21        1.20      -25.95     33.14 o 
  10   5  21        1.21       30.74     36.24 o 
  11   5  21        0.79       -6.98     29.65 o 
  12   5  21       43.05       48.55     39.42 o 
  13   5  21        4.73       -1.01     44.49 o 
  14   5  21        6.24       42.35     50.37 o 
   0   6  21       29.18       68.75     79.00 o 
   1   6  21      369.11      363.35     42.77 o 
   2   6  21        0.37      -15.57     19.61 o 
   3   6  21       60.51       45.76     16.14 o 
   4   6  21        0.68       -7.44     16.22 o 
   5   6  21      568.87      691.36     55.56 o 
   6   6  21       16.77       16.28     39.47 o 
   7   6  21      293.69      337.72     44.48 o 
   8   6  21       29.51       46.43     35.80 o 
   9   6  21        1.59       -1.54     27.02 o 
  10   6  21       25.02       46.31     45.85 o 
  11   6  21        6.61       20.16    133.36 o 
   1   7  21      178.13      230.45     55.58 o 
   2   7  21        0.61        7.40     40.87 o 
   3   7  21      432.57      564.41     76.80 o 
   0   0  22     4363.62     4415.54    125.22 o 
   1   0  22     5519.03     5682.34    103.19 o 
   2   0  22      330.36      312.43     28.17 o 
   3   0  22       86.92       83.68     24.50 o 
   4   0  22      624.08      582.86     37.32 o 
   5   0  22    26134.33    26759.46    713.10 o 
   6   0  22      482.92      400.96     55.35 o 
   7   0  22      890.52      938.88     39.97 o 
   8   0  22      350.69      337.11     32.87 o 
   9   0  22        7.58        7.58     30.59 o 
  10   0  22      563.12      536.23     37.13 o 
  11   0  22      518.47      696.88     47.39 o 
  12   0  22        1.42       20.87     21.54 o 
  13   0  22      981.42     1137.30     47.71 o 
  14   0  22       16.74       19.77     28.10 o 
  15   0  22     1692.22     1800.07     66.06 o 
  16   0  22      116.22      100.12     31.12 o 
  17   0  22     1349.19     1313.77     66.34 o 
  18   0  22      380.95      474.94     45.57 o 
  19   0  22      359.00      393.21     79.38 o 
   1   1  22     8653.97     8662.08    111.84 o 
   2   1  22      131.10      117.46     17.65 o 
   3   1  22     3929.03     4059.08     77.30 o 
   4   1  22      166.45      164.23     18.73 o 
   5   1  22      272.52      290.27     23.72 o 
   6   1  22      252.46      245.78     19.64 o 
   7   1  22     1375.14     1354.78     44.24 o 
   8   1  22        7.30       -1.32     12.82 o 
   9   1  22     4001.07     4080.05     78.67 o 
  10   1  22        3.28        2.75     13.52 o 
  11   1  22      134.63      117.02     20.01 o 
  12   1  22       83.10       66.06     15.67 o 
  13   1  22      446.90      486.26     30.95 o 
  14   1  22       13.47       48.23     24.99 o 
  15   1  22     1501.50     1448.21     45.41 o 
  16   1  22      132.20      135.86     19.55 o 
  17   1  22       45.93       36.74     16.90 o 
  18   1  22        3.12       17.05     20.69 o 
  19   1  22     1405.94     1311.58     53.89 o 
   0   2  22      659.15      576.71     34.93 o 
   1   2  22       11.53      -11.20     13.78 o 
   2   2  22      116.81      107.80     15.20 o 
   3   2  22      102.98       86.19     15.94 o 
   4   2  22       84.53       69.45     18.05 o 
   5   2  22     1104.85      935.58     39.09 o 
   6   2  22       26.10        9.09     17.45 o 
   7   2  22      131.34      107.63     17.31 o 
   8   2  22      268.58      257.85     26.49 o 
   9   2  22        7.89        3.11     15.56 o 
  10   2  22       55.34       35.56     16.14 o 
  11   2  22       22.59       30.75     13.35 o 
  12   2  22       25.40       23.62     19.22 o 
  13   2  22       58.84       61.33     11.96 o 
  14   2  22        5.44       57.53     30.99 o 
  15   2  22      210.05      201.65     18.78 o 
  16   2  22       20.85      -15.88     25.07 o 
  17   2  22       33.41        0.58     34.07 o 
  18   2  22       14.94      -11.45     51.96 o 
  19   2  22       27.51       12.44     66.65 o 
   1   3  22      127.27      109.49     17.20 o 
   2   3  22      104.18       77.58     14.65 o 
   3   3  22       30.85       21.02     12.70 o 
   4   3  22      415.26      382.88     21.43 o 
   5   3  22       19.99        7.78     13.20 o 
   6   3  22      349.97      348.75     21.87 o 
   7   3  22      224.77      212.37     15.27 o 
   8   3  22        7.80       12.59     14.47 o 
   9   3  22        6.67        1.87      8.34 o 
  10   3  22       68.06       36.92      8.98 o 
  11   3  22       15.57       41.30     32.31 o 
  12   3  22       74.86       56.31     35.56 o 
  13   3  22      115.32      136.07     50.58 o 
  14   3  22       57.45       84.66     42.03 o 
  15   3  22       22.69        0.53     33.58 o 
  16   3  22        0.03       -7.53     31.95 o 
  17   3  22        8.58      -18.06     43.19 o 
   0   4  22      290.46      295.37     26.77 o 
   1   4  22     2580.57     2455.38     74.54 o 
   2   4  22      300.29      264.80     19.59 o 
   3   4  22       24.53       24.32     11.94 o 
   4   4  22      180.64      150.59     32.29 o 
   5   4  22     5359.08     5362.97    146.69 o 
   6   4  22      296.26      320.67     41.74 o 
   7   4  22     1311.25     1354.23     62.84 o 
   8   4  22        0.21       15.36     29.45 o 
   9   4  22       83.70       89.98     35.18 o 
  10   4  22      166.83      205.77     43.09 o 
  11   4  22      206.22      296.87     60.24 o 
  12   4  22       97.74      131.86     41.58 o 
  13   4  22      282.85      378.11     56.54 o 
  14   4  22        0.04      -18.12     37.29 o 
  15   4  22      336.17      407.45     64.91 o 
  16   4  22        3.20      -10.76     36.86 o 
   1   5  22     1174.82     1103.60     57.97 o 
   2   5  22       99.01       91.16     10.71 o 
   3   5  22     1072.60      851.12     96.62 o 
   4   5  22      280.67      280.11     33.61 o 
   5   5  22       52.70       60.98     35.98 o 
   6   5  22       38.95       43.63     27.72 o 
   7   5  22      944.39      959.98     55.90 o 
   8   5  22        1.02        1.78     34.55 o 
   9   5  22     1021.76     1176.94     70.50 o 
  10   5  22        5.61       11.63     40.93 o 
  11   5  22       91.28       84.49     36.30 o 
  12   5  22       21.77       10.21     33.32 o 
  13   5  22      278.53      361.55     56.82 o 
   0   6  22       45.42       43.26     63.50 o 
   1   6  22      457.14      449.82     32.43 o 
   2   6  22        0.33      -17.98     17.98 o 
   3   6  22        0.08       -3.36     21.99 o 
   4   6  22      100.40       80.88     21.12 o 
   5   6  22     1364.29     1434.36    115.69 o 
   6   6  22        5.47       -2.98     26.27 o 
   7   6  22      119.76      113.20     42.23 o 
   8   6  22       26.09       41.19     41.19 o 
   9   6  22        4.30       15.81     33.02 o 
  10   6  22      113.66       80.95     55.35 o 
   1   1  23      401.34      414.20     22.29 o 
   2   1  23     1275.84     1255.29     34.47 o 
   3   1  23      169.22      182.13     25.49 o 
   4   1  23       92.08       91.69     17.72 o 
   5   1  23       21.63       22.47     18.10 o 
   6   1  23      110.68      116.35     18.21 o 
   7   1  23     1583.96     1514.95     43.20 o 
   8   1  23        0.93       28.83     24.53 o 
   9   1  23     1319.59     1353.17     39.47 o 
  10   1  23       42.39       54.69     17.63 o 
  11   1  23       55.97       44.56     16.12 o 
  12   1  23       74.09       93.81     18.77 o 
  13   1  23      565.20      543.95     26.79 o 
  14   1  23       78.92      224.02     55.76 o 
  15   1  23      366.53      345.50     24.38 o 
  16   1  23      188.81      169.06     21.88 o 
  17   1  23        8.25        6.04     18.73 o 
  18   1  23        2.64       -1.52     15.63 o 
  19   1  23      524.00      471.97     36.10 o 
   0   2  23      198.01      194.79     24.15 o 
   1   2  23     3702.14     3723.74     57.07 o 
   2   2  23        9.66       -7.16     11.54 o 
   3   2  23      828.09      878.77     27.10 o 
   4   2  23     3138.21     3149.23     57.17 o 
   5   2  23    10976.32    11293.13    176.38 o 
   6   2  23      194.17      185.67     19.43 o 
   7   2  23     1860.92     1786.49     43.66 o 
   8   2  23       11.64        1.61     14.01 o 
   9   2  23      118.66       77.70     16.47 o 
  10   2  23       79.63       75.46     22.10 o 
  11   2  23      830.83      849.87     38.66 o 
  12   2  23      166.53      156.97     18.36 o 
  13   2  23     1065.41     1028.60     82.72 o 
  14   2  23       16.02       14.15      9.58 o 
  15   2  23      606.96      631.86     61.46 o 
  16   2  23        0.27        6.99     33.31 o 
  17   2  23     1413.07     1523.55     75.23 o 
  18   2  23       52.55       49.18     51.22 o 
   1   3  23     1133.92     1127.31     31.32 o 
   2   3  23     3552.13     3475.02     86.63 o 
   3   3  23      984.78      921.08     37.27 o 
   4   3  23       75.69       64.47     12.97 o 
   5   3  23       55.40       62.86     16.44 o 
   6   3  23       20.27        3.83     11.85 o 
   7   3  23     2096.49     1907.88    113.81 o 
   8   3  23       79.78       64.39     13.08 o 
   9   3  23     2855.18     2792.43    143.71 o 
  10   3  23       34.66       22.07      9.75 o 
  11   3  23       51.46       57.47     40.08 o 
  12   3  23      172.01      211.89     50.90 o 
  13   3  23      765.56      901.41     60.54 o 
  14   3  23       59.78       50.33     41.46 o 
  15   3  23      761.21      866.29     81.52 o 
  16   3  23      265.28      295.47     47.61 o 
  17   3  23        0.48       18.52     39.26 o 
   0   4  23       81.19       86.65     18.59 o 
   1   4  23      343.75      290.64     16.35 o 
   2   4  23      137.30      127.45     13.13 o 
   3   4  23       37.00       20.42     11.71 o 
   4   4  23      455.29      487.92     27.34 o 
   5   4  23     1166.69      983.46     82.94 o 
   6   4  23        0.39       30.91     31.32 o 
   7   4  23       54.43       67.23     33.68 o 
   8   4  23       70.21       73.15     43.91 o 
   9   4  23        8.22        4.84     27.63 o 
  10   4  23       19.54       -8.93     27.30 o 
  11   4  23      159.90      176.43     47.33 o 
  12   4  23        3.53        2.99     31.51 o 
  13   4  23      221.08      215.34     57.84 o 
  14   4  23        2.16       12.17     39.47 o 
  15   4  23      288.35      420.99     63.90 o 
   1   5  23      127.29      109.99     19.08 o 
   2   5  23      157.59      196.50     30.60 o 
   3   5  23      138.48      218.79     41.58 o 
   4   5  23       63.44       90.66     31.53 o 
   5   5  23        0.02      -17.13     25.70 o 
   6   5  23        9.76       -3.53     30.56 o 
   7   5  23       36.85       66.97     40.98 o 
   8   5  23       41.77       22.55     34.99 o 
   9   5  23       16.69       19.26     36.44 o 
  10   5  23        0.00       -6.81     36.17 o 
  11   5  23        0.77        0.12     35.71 o 
  12   5  23        1.54       -5.78     34.40 o 
  13   5  23        4.15      -17.18     45.31 o 
   0   6  23       15.05       38.83     62.86 o 
   1   6  23      105.93      138.13     51.36 o 
   2   6  23      132.04      119.88     26.49 o 
   3   6  23      117.08      135.51     24.71 o 
   4   6  23       48.39       37.41     35.90 o 
   5   6  23      587.05      491.47     57.08 o 
   6   6  23        0.63       10.34     30.23 o 
   7   6  23      292.12      320.93     43.41 o 
   8   6  23       68.11       76.33     37.57 o 
   9   6  23       14.30       28.52     53.57 o 
   0   0  24        3.62       -2.96     23.82 o 
   1   0  24     2506.85     2551.83     60.66 o 
   2   0  24      407.67      435.25     40.46 o 
   3   0  24     1229.88     1330.45     49.00 o 
   4   0  24     6769.24     6938.03    138.51 o 
   5   0  24     2799.82     2829.53     82.31 o 
   6   0  24     1032.51     1136.96     50.72 o 
   7   0  24     5482.94     5331.29    126.38 o 
   8   0  24        4.95       -2.28     20.74 o 
   9   0  24       38.90       15.43     27.11 o 
  10   0  24       38.20       21.85     22.36 o 
  11   0  24     2826.37     2878.21     91.81 o 
  12   0  24      184.22      174.52     29.35 o 
  13   0  24      470.53      532.65     44.49 o 
  14   0  24       67.12       20.80     29.06 o 
  15   0  24      223.22      273.13     41.88 o 
  16   0  24      249.33      327.91     38.64 o 
  17   0  24     2466.12     2540.35    155.35 o 
  18   0  24       12.97       32.86     38.41 o 
   1   1  24       69.07       52.06     15.82 o 
   2   1  24     2752.81     2791.01     57.94 o 
   3   1  24      485.56      500.67     25.21 o 
   4   1  24     1048.05     1063.29     34.73 o 
   5   1  24       27.29       22.08     18.43 o 
   6   1  24       92.46       76.48     16.14 o 
   7   1  24     3787.07     3736.52     70.40 o 
   8   1  24        6.74        4.29     15.88 o 
   9   1  24     1981.25     2015.07     58.49 o 
  10   1  24      141.09      152.58     16.93 o 
  11   1  24      126.14      162.42     19.35 o 
  12   1  24      419.69      438.88     27.68 o 
  13   1  24     2012.19     2045.02     56.08 o 
  14   1  24       50.90       30.45     16.73 o 
  15   1  24      862.46      786.30     34.81 o 
  16   1  24      361.14      422.25     35.75 o 
  17   1  24        8.13        0.41     14.98 o 
  18   1  24       93.04       95.39     21.59 o 
   0   2  24      530.81      537.67     35.24 o 
   1   2  24      850.06      763.64     26.47 o 
   2   2  24      175.40      162.52     16.49 o 
   3   2  24      120.96      105.73     16.77 o 
   4   2  24      972.87      986.60     34.51 o 
   5   2  24      137.81       71.06     24.82 o 
   6   2  24      128.81      100.65     18.45 o 
   7   2  24      814.02      748.38     31.54 o 
   8   2  24       17.05       17.75     13.83 o 
   9   2  24        3.73       18.07     20.68 o 
  10   2  24       58.50       51.34     18.29 o 
  11   2  24      251.70      233.76     22.15 o 
  12   2  24       44.74       52.24     25.43 o 
  13   2  24       27.73       22.43     14.50 o 
  14   2  24       60.72       36.05     16.57 o 
  15   2  24       39.03       48.94     43.55 o 
  16   2  24       74.48       73.94     43.01 o 
  17   2  24      219.48      198.20     53.75 o 
   1   3  24      318.92      281.09     20.42 o 
   2   3  24      578.54      522.61     25.90 o 
   3   3  24       89.14       82.66     14.56 o 
   4   3  24       61.38       55.17     12.14 o 
   5   3  24       24.65       41.84     16.54 o 
   6   3  24        0.40       -4.08     14.22 o 
   7   3  24      448.19      336.83     24.92 o 
   8   3  24        2.84        7.01     14.55 o 
   9   3  24      369.25      307.02     35.61 o 
  10   3  24      133.01       61.14     20.31 o 
  11   3  24        0.02       -7.04     27.95 o 
  12   3  24        3.46       20.26     43.65 o 
  13   3  24       90.00       70.62     47.72 o 
  14   3  24       19.45       13.44     42.18 o 
  15   3  24       81.73       79.10     69.44 o 
  16   3  24       18.83        9.58     37.33 o 
   0   4  24      523.81      498.06     39.42 o 
   1   4  24      147.35      131.94     15.30 o 
   2   4  24      669.08      614.87     32.74 o 
   3   4  24      312.71      312.41     20.82 o 
   4   4  24      807.19      839.71     45.05 o 
   5   4  24     1367.15     1124.46    121.36 o 
   6   4  24      165.13      169.60     45.30 o 
   7   4  24      704.07      779.75     52.12 o 
   8   4  24       17.52       18.49     31.41 o 
   9   4  24        7.86        2.36     36.38 o 
  10   4  24      231.26      204.41     53.27 o 
  11   4  24      770.30      876.42     60.48 o 
  12   4  24        0.74       18.17     35.85 o 
  13   4  24      137.67      159.45     51.48 o 
  14   4  24        2.24        7.00     35.85 o 
  15   4  24       72.65       85.27     57.86 o 
   1   5  24       41.22       40.66     11.69 o 
   2   5  24     1153.38     1100.49     54.60 o 
   3   5  24      389.92      406.91     34.87 o 
   4   5  24        0.38        7.65     25.26 o 
   5   5  24       49.85       59.98     42.35 o 
   6   5  24       14.11       14.88     32.96 o 
   7   5  24      804.41      899.44     65.67 o 
   8   5  24       13.06        7.28     56.14 o 
   9   5  24      866.28      920.46     74.55 o 
  10   5  24      168.10      164.60     47.86 o 
  11   5  24       77.46      115.88     44.68 o 
  12   5  24       66.90       57.84     40.28 o 
   0   6  24        1.88       11.01     60.34 o 
   1   6  24       92.16      129.24     47.07 o 
   2   6  24        3.69        8.05     21.34 o 
   3   6  24       70.04       67.51     32.59 o 
   4   6  24      317.01      270.21     34.70 o 
   5   6  24      211.90      264.50     40.90 o 
   6   6  24        3.82       11.88     26.33 o 
   7   6  24      272.95      333.79     51.03 o 
   8   6  24       15.61       32.64     82.96 o 
   1   1  25      122.08      124.48     22.17 o 
   2   1  25     1200.24     1219.16     33.70 o 
   3   1  25       87.26       82.98     18.16 o 
   4   1  25       87.35      100.98     22.14 o 
   5   1  25       48.44       45.12     19.39 o 
   6   1  25      264.88      269.63     22.40 o 
   7   1  25      879.78      865.46     27.92 o 
   8   1  25       37.46       35.62     17.65 o 
   9   1  25      995.59     1054.19     41.13 o 
  10   1  25      433.33      426.03     30.97 o 
  11   1  25       90.67       95.01     17.77 o 
  12   1  25       25.08        6.22     16.19 o 
  13   1  25      696.79      761.25     36.45 o 
  14   1  25      134.95      188.63     36.23 o 
  15   1  25      506.40      495.85     34.07 o 
  16   1  25       86.81       71.75     18.53 o 
  17   1  25       15.26       16.85     16.29 o 
  18   1  25       93.35       95.18     26.91 o 
   0   2  25      826.08      859.15     40.43 o 
   1   2  25      828.71      845.29     28.46 o 
   2   2  25     3439.77     3578.04     64.30 o 
   3   2  25       66.68       78.30     17.15 o 
   4   2  25     2132.44     2143.84     51.37 o 
   5   2  25     1244.61     1173.78     36.08 o 
   6   2  25       56.95       46.83     12.63 o 
   7   2  25     3763.61     3715.59     67.93 o 
   8   2  25      389.93      349.26     24.09 o 
   9   2  25       36.12       47.87     22.95 o 
  10   2  25      937.96      887.93     32.83 o 
  11   2  25     3569.12     3469.85    166.15 o 
  12   2  25       12.10        3.82     15.60 o 
  13   2  25      112.35       84.72     24.62 o 
  14   2  25       29.06        5.84     15.83 o 
  15   2  25       71.34      102.99     63.83 o 
  16   2  25      168.66      190.30     43.60 o 
  17   2  25      864.60      996.81     67.60 o 
   1   3  25       60.58       59.26     12.46 o 
   2   3  25      634.44      597.67     24.71 o 
   3   3  25      620.48      601.92     27.19 o 
   4   3  25       55.03       55.50     12.92 o 
   5   3  25      172.05      177.42     19.98 o 
   6   3  25      430.33      377.53     40.67 o 
   7   3  25     1438.51     1294.10    101.33 o 
   8   3  25        1.08        2.48      8.39 o 
   9   3  25     1722.24     1616.92    118.34 o 
  10   3  25      505.21      576.59     62.89 o 
  11   3  25      241.04      257.39     48.78 o 
  12   3  25       42.35       61.61     40.05 o 
  13   3  25     1196.80     1313.45     76.84 o 
  14   3  25      240.73      355.10     59.98 o 
  15   3  25     1005.07     1104.24     81.03 o 
  16   3  25       75.07       87.63     49.49 o 
   0   4  25      507.18      476.40     34.06 o 
   1   4  25       60.28       52.22     10.81 o 
   2   4  25      101.48       71.68      8.25 o 
   3   4  25        2.23       -2.42     13.19 o 
   4   4  25      533.01      479.43     30.10 o 
   5   4  25       35.76       31.66     11.64 o 
   6   4  25       38.48       34.31     29.44 o 
   7   4  25      774.49      823.68     52.10 o 
   8   4  25       70.90      105.37     38.80 o 
   9   4  25       31.52       58.45     42.37 o 
  10   4  25      172.67      169.74     48.36 o 
  11   4  25      606.84      644.75     61.97 o 
  12   4  25        7.91        1.33     36.85 o 
  13   4  25        0.95       18.65     46.39 o 
  14   4  25       78.80      101.75     55.81 o 
   1   5  25      113.80      118.84     15.66 o 
   2   5  25       92.95       65.69     25.57 o 
   3   5  25       53.29       22.97     24.16 o 
   4   5  25       15.16       17.26     32.35 o 
   5   5  25       62.58       47.53     34.49 o 
   6   5  25       26.62       45.78     37.39 o 
   7   5  25        3.50        8.00     36.50 o 
   8   5  25       11.39       24.92     42.29 o 
   9   5  25        0.77       24.46     43.59 o 
  10   5  25        2.66       27.10     53.35 o 
  11   5  25       49.07       46.96     40.85 o 
   0   6  25      430.01      597.07    117.61 o 
   1   6  25       79.31      113.74     47.12 o 
   2   6  25      235.41      203.81     58.64 o 
   3   6  25        1.31        1.17     33.20 o 
   4   6  25      236.87      260.05     36.09 o 
   5   6  25      251.54      287.82     47.63 o 
   6   6  25      120.46      157.86     41.10 o 
   0   0  26      687.51      552.49     57.05 o 
   1   0  26     2947.52     2987.09     80.85 o 
   2   0  26     3433.56     3587.16     91.53 o 
   3   0  26     2836.64     2932.78     80.50 o 
   4   0  26     1782.41     1659.93     59.21 o 
   5   0  26     4152.02     4225.82    107.17 o 
   6   0  26        3.95        8.49     21.25 o 
   7   0  26     3371.27     3359.42    105.54 o 
   8   0  26     1807.69     1855.11     61.04 o 
   9   0  26        1.87      -19.58     24.60 o 
  10   0  26     2520.63     2547.72     79.25 o 
  11   0  26     4441.86     4511.98    128.50 o 
  12   0  26      166.11      151.24     32.40 o 
  13   0  26      298.68      320.92     52.44 o 
  14   0  26        0.61       14.90     24.28 o 
  15   0  26      410.97      472.58     61.33 o 
  16   0  26        7.68       -3.24     23.44 o 
  17   0  26      211.97      222.16     38.84 o 
   1   1  26      856.62      856.90     29.60 o 
   2   1  26      262.12      252.24     20.01 o 
   3   1  26       17.88       11.40     15.47 o 
   4   1  26     1049.91     1064.56     33.39 o 
   5   1  26      130.43      118.33     22.94 o 
   6   1  26      127.52      155.09     19.84 o 
   7   1  26      427.82      486.80     23.27 o 
   8   1  26       62.58       57.68     20.95 o 
   9   1  26     2709.37     2878.85     64.73 o 
  10   1  26      539.15      498.78     42.25 o 
  11   1  26       55.87       55.62     27.08 o 
  12   1  26        4.94        4.43     14.39 o 
  13   1  26      562.84      542.31     32.73 o 
  14   1  26      927.82     1054.34     51.12 o 
  15   1  26      876.22      799.90     39.83 o 
  16   1  26       56.47       75.04     19.21 o 
  17   1  26        0.80        4.28     16.39 o 
   0   2  26       32.67       37.68     20.07 o 
   1   2  26      122.94      103.94     19.32 o 
   2   2  26      254.75      243.52     23.18 o 
   3   2  26      371.18      316.24     23.44 o 
   4   2  26        0.18      -18.15     18.54 o 
   5   2  26      401.43      370.96     24.47 o 
   6   2  26        8.19        1.96     10.51 o 
   7   2  26      327.76      310.81     27.91 o 
   8   2  26      228.26      215.35     23.00 o 
   9   2  26       25.15       24.91     18.94 o 
  10   2  26      340.60      381.69     33.78 o 
  11   2  26      272.28      213.86     23.40 o 
  12   2  26        1.18       -4.34     16.74 o 
  13   2  26       30.76       23.72     16.73 o 
  14   2  26        2.88        1.98     46.55 o 
  15   2  26       66.96       69.37     64.52 o 
  16   2  26        7.76      -35.81     47.87 o 
   1   3  26      280.47      269.32     17.65 o 
   2   3  26        2.53        1.44      9.67 o 
   3   3  26       77.67       66.50     12.15 o 
   4   3  26       25.42       19.05     11.58 o 
   5   3  26        2.39       -2.98     15.62 o 
   6   3  26       25.52       -5.39     17.44 o 
   7   3  26       30.10       23.95     13.58 o 
   8   3  26       77.30       49.76     10.85 o 
   9   3  26      140.59      120.60     24.21 o 
  10   3  26       15.91       -0.75     30.83 o 
  11   3  26       18.44       37.75     44.19 o 
  12   3  26       30.89       39.94     55.20 o 
  13   3  26       47.75       50.20     36.71 o 
  14   3  26        3.34      -10.28     43.26 o 
  15   3  26       35.02       75.89     50.78 o 
   0   4  26      201.35      178.18     27.56 o 
   1   4  26      490.95      461.93     21.24 o 
   2   4  26      530.02      417.96     28.86 o 
   3   4  26      292.29      276.67     37.36 o 
   4   4  26      894.07      801.69     44.84 o 
   5   4  26      482.08      322.08    105.02 o 
   6   4  26       52.89       51.69     35.65 o 
   7   4  26      386.32      437.29     43.54 o 
   8   4  26      350.53      364.10     47.26 o 
   9   4  26       25.16       32.40     47.85 o 
  10   4  26      161.53      185.79     46.98 o 
  11   4  26      832.38      872.80     72.69 o 
  12   4  26      177.98      177.59     50.59 o 
  13   4  26      134.74      157.49     55.58 o 
   1   5  26      496.83      516.06     37.35 o 
   2   5  26       18.29       18.23     26.98 o 
   3   5  26      382.71      424.31     37.25 o 
   4   5  26       46.72       40.19     24.50 o 
   5   5  26      165.86      180.64     41.53 o 
   6   5  26       35.21       26.81     28.03 o 
   7   5  26      245.96      325.32     41.97 o 
   8   5  26       91.52       82.18     48.34 o 
   9   5  26     1206.01     1321.42     87.71 o 
  10   5  26      104.67       66.06     49.75 o 
   0   6  26       41.09       53.02     83.50 o 
   1   6  26       20.84       39.55     42.85 o 
   2   6  26       16.41       40.98     49.92 o 
   3   6  26       46.26       47.64     53.29 o 
   4   6  26      105.17       78.83     35.09 o 
   1   1  27     1054.15     1056.59     34.51 o 
   2   1  27       47.80       31.22     15.33 o 
   3   1  27      372.66      377.73     30.57 o 
   4   1  27      211.63      229.60     22.06 o 
   5   1  27      164.00      172.30     32.14 o 
   6   1  27      392.63      361.10     23.51 o 
   7   1  27      251.16      260.21     23.50 o 
   8   1  27      316.47      323.98     24.36 o 
   9   1  27     1837.47     1847.51     57.70 o 
  10   1  27      141.30      153.35     23.35 o 
  11   1  27       43.85       27.62     30.55 o 
  12   1  27       25.14       39.63     21.70 o 
  13   1  27      150.29      119.36     22.69 o 
  14   1  27      180.13      247.38     24.69 o 
  15   1  27      182.09      161.41     21.55 o 
  16   1  27      132.02      132.63     22.63 o 
   0   2  27      236.23      223.90     30.20 o 
   1   2  27     1657.81     1590.73     40.60 o 
   2   2  27        6.89        2.65     13.93 o 
   3   2  27      698.66      712.28     27.06 o 
   4   2  27     1554.13     1516.81     41.58 o 
   5   2  27     1615.55     1682.69     47.60 o 
   6   2  27       71.80       74.77     14.34 o 
   7   2  27      218.00      241.31     23.70 o 
   8   2  27      630.20      558.26     33.38 o 
   9   2  27       32.16       38.12     16.13 o 
  10   2  27      324.46      322.65     28.15 o 
  11   2  27     1453.56     1437.31     54.99 o 
  12   2  27      675.19      578.88     45.54 o 
  13   2  27      388.55      449.19     54.40 o 
  14   2  27       17.93       44.01     52.12 o 
  15   2  27      470.67      530.74     64.30 o 
  16   2  27       30.75        6.30     46.71 o 
   1   3  27     1133.69     1091.68     36.60 o 
   2   3  27      113.05      116.99     15.09 o 
   3   3  27      255.71      235.86     21.66 o 
   4   3  27      273.67      222.64     32.20 o 
   5   3  27      281.14      266.47     26.55 o 
   6   3  27      331.90      247.98     24.42 o 
   7   3  27      226.14      206.10     35.56 o 
   8   3  27      565.51      445.40     46.45 o 
   9   3  27     2813.32     3194.60    138.67 o 
  10   3  27      176.01      145.42     46.73 o 
  11   3  27      149.05      149.02     42.58 o 
  12   3  27       63.35       74.33     48.91 o 
  13   3  27      231.96      242.55     56.90 o 
  14   3  27      201.55      230.00     62.90 o 
   0   4  27       98.09       80.70     15.39 o 
   1   4  27      268.41      217.44     30.24 o 
   2   4  27       31.59       20.97     13.06 o 
   3   4  27      130.05      147.46     31.45 o 
   4   4  27       40.78       13.01     18.90 o 
   5   4  27      872.00      969.26     66.80 o 
   6   4  27       62.54       71.86     32.32 o 
   7   4  27       23.47       28.42     33.11 o 
   8   4  27      273.62      290.54     44.60 o 
   9   4  27        1.09        7.95     31.69 o 
  10   4  27       68.32       99.60     50.93 o 
  11   4  27      184.08      190.45     54.36 o 
  12   4  27      238.27      249.94     54.21 o 
   1   5  27        1.00      -22.59     31.01 o 
   2   5  27        1.96       19.76     24.86 o 
   3   5  27       18.16        8.90     20.38 o 
   4   5  27       17.96       20.56     27.63 o 
   5   5  27       22.66       24.09     24.08 o 
   6   5  27        9.79       29.98     33.89 o 
   7   5  27        7.73       18.07     30.49 o 
   8   5  27        1.24       21.73     33.35 o 
   9   5  27       25.03       44.82     45.59 o 
   0   6  27       10.68       10.37     68.47 o 
   1   6  27      323.99      365.29    101.39 o 
   0   0  28     1414.45     1403.23     75.98 o 
   1   0  28     1642.20     1611.02     55.04 o 
   2   0  28      546.41      531.68     56.13 o 
   3   0  28      111.20       99.29     31.44 o 
   4   0  28     1410.71     1526.43     69.51 o 
   5   0  28      550.57      610.84     41.94 o 
   6   0  28       80.29      137.07     32.35 o 
   7   0  28      200.22      232.96     28.53 o 
   8   0  28        0.08       13.28     24.80 o 
   9   0  28      306.53      347.96     44.44 o 
  10   0  28       13.29        6.12     28.33 o 
  11   0  28     1138.86     1193.51     60.83 o 
  12   0  28     1063.80     1074.55     55.09 o 
  13   0  28      345.23      356.51     44.69 o 
  14   0  28        0.02       -8.97     24.56 o 
  15   0  28      177.72      247.59     40.67 o 
  16   0  28      374.49      402.69     54.48 o 
   1   1  28      579.63      604.15     26.99 o 
   2   1  28     1073.85     1079.58     36.29 o 
   3   1  28     1500.89     1585.30     39.31 o 
   4   1  28      505.10      500.72     29.34 o 
   5   1  28       59.26       74.23     22.72 o 
   6   1  28     1910.14     1864.85     46.45 o 
   7   1  28      741.71      747.30     35.85 o 
   8   1  28     1123.85     1151.70     41.71 o 
   9   1  28     2086.21     2151.32     53.14 o 
  10   1  28      420.97      425.33     37.45 o 
  11   1  28        3.04       -2.13     17.82 o 
  12   1  28      310.50      291.14     32.88 o 
  13   1  28      718.85      701.09     37.48 o 
  14   1  28        2.91        2.01     18.72 o 
  15   1  28      236.13      279.35     28.15 o 
  16   1  28      118.03      121.65     26.45 o 
   0   2  28      195.59      200.68     28.29 o 
   1   2  28       49.59       51.37     15.92 o 
   2   2  28       91.93       83.89     16.68 o 
   3   2  28        3.29       -1.29     14.49 o 
   4   2  28      138.44      102.00     17.32 o 
   5   2  28       88.28       73.77     19.42 o 
   6   2  28       31.31       14.87     12.36 o 
   7   2  28       16.57       14.22     19.21 o 
   8   2  28       15.09       21.07     16.99 o 
   9   2  28       55.72       45.42     21.82 o 
  10   2  28        0.37        0.70     16.49 o 
  11   2  28       36.60       11.88     25.98 o 
  12   2  28      227.61      223.34     33.69 o 
  13   2  28       48.24       81.78     43.51 o 
  14   2  28        0.90        1.29     48.38 o 
  15   2  28       11.81       27.08     40.31 o 
   1   3  28       21.67        7.51     11.81 o 
   2   3  28       93.12       68.52     16.96 o 
   3   3  28       18.05       20.01     14.40 o 
   4   3  28       93.38       84.79     16.03 o 
   5   3  28        0.13       -6.29     14.47 o 
   6   3  28        7.09       -4.60     13.21 o 
   7   3  28      149.09      125.15     23.10 o 
   8   3  28        1.31       10.11     12.60 o 
   9   3  28      200.02      217.34     47.22 o 
  10   3  28       24.16       48.07     45.95 o 
  11   3  28        0.61       24.92     43.59 o 
  12   3  28        0.15       20.81     32.27 o 
  13   3  28       14.43       45.16     54.59 o 
  14   3  28      144.62      154.94     69.12 o 
   0   4  28        6.33       14.34     22.28 o 
   1   4  28      977.63      824.57     58.95 o 
   2   4  28       82.94       79.67     12.44 o 
   3   4  28       13.50       13.22     14.09 o 
   4   4  28      366.04      393.83     48.41 o 
   5   4  28      203.91      228.19     41.07 o 
   6   4  28      121.06      152.96     37.97 o 
   7   4  28      127.84      125.49     39.86 o 
   8   4  28       71.62       53.36     40.43 o 
   9   4  28       46.66       50.66     38.03 o 
  10   4  28       36.08       29.34     46.59 o 
  11   4  28      506.48      560.62     68.64 o 
   1   5  28       85.98       93.77     40.78 o 
   2   5  28      139.50      195.31     32.48 o 
   3   5  28      215.74      241.42     29.55 o 
   4   5  28       21.86       -2.92     20.69 o 
   5   5  28        0.49      -23.42     32.42 o 
   6   5  28      161.82      161.07     33.84 o 
   7   5  28      290.98      306.12     54.35 o 
   8   5  28       88.01       62.49     48.26 o 
   1   1  29        6.85        1.68     15.58 o 
   2   1  29      558.45      564.02     34.82 o 
   3   1  29      317.89      333.86     26.76 o 
   4   1  29      156.74      138.09     29.09 o 
   5   1  29       15.25        9.95     18.66 o 
   6   1  29       62.72       27.46     17.46 o 
   7   1  29      455.23      452.48     25.18 o 
   8   1  29       53.59       64.10     23.57 o 
   9   1  29      610.55      598.09     38.28 o 
  10   1  29      140.06      115.96     23.69 o 
  11   1  29       44.88       44.90     24.09 o 
  12   1  29      104.21      141.02     26.30 o 
  13   1  29      412.81      490.00     30.31 o 
  14   1  29      122.35      109.96     32.53 o 
  15   1  29      245.20      227.06     31.27 o 
   0   2  29       18.61       18.31     25.77 o 
   1   2  29     1344.44     1353.39     33.87 o 
   2   2  29      352.02      341.20     22.87 o 
   3   2  29      684.82      659.54     34.30 o 
   4   2  29      419.22      421.01     23.22 o 
   5   2  29      234.73      254.58     25.83 o 
   6   2  29      493.02      510.63     36.12 o 
   7   2  29      526.42      620.57     36.19 o 
   8   2  29       61.44       50.00     17.88 o 
   9   2  29      331.71      294.29     24.28 o 
  10   2  29      168.85      137.46     25.46 o 
  11   2  29     1084.96     1026.88     44.86 o 
  12   2  29      191.97      222.54     63.57 o 
  13   2  29       40.27       35.45     51.51 o 
  14   2  29       37.40       60.28     63.36 o 
   1   3  29       38.71       32.13     11.93 o 
   2   3  29      799.95      744.57     42.99 o 
   3   3  29     1011.45      925.22     42.75 o 
   4   3  29      219.37      199.86     24.70 o 
   5   3  29       46.25       34.29     17.90 o 
   6   3  29      110.98       89.24     19.19 o 
   7   3  29      955.56      920.06     67.35 o 
   8   3  29      111.00      102.71     39.77 o 
   9   3  29      485.05      483.70     63.18 o 
  10   3  29      409.28      470.09     51.51 o 
  11   3  29       83.11       84.01     47.88 o 
  12   3  29      217.38      263.52     68.29 o 
  13   3  29      725.57      892.51     90.30 o 
   0   4  29       18.52       32.59     21.13 o 
   1   4  29      232.65      208.51     23.00 o 
   2   4  29       87.19       66.47     14.83 o 
   3   4  29       60.44       55.28     17.19 o 
   4   4  29       74.46       80.15     30.88 o 
   5   4  29       12.51       -6.53     29.54 o 
   6   4  29      153.71      160.96     39.29 o 
   7   4  29      309.35      361.88     49.36 o 
   8   4  29        6.30      -15.37     31.97 o 
   9   4  29       86.06      113.93     41.58 o 
  10   4  29       33.68       44.54     51.91 o 
   1   5  29        0.28       29.94     24.23 o 
   2   5  29       11.99       10.27     24.55 o 
   3   5  29       49.31       43.61     22.95 o 
   4   5  29       22.42       20.22     26.23 o 
   5   5  29       10.61       -4.53     23.12 o 
   6   5  29        0.97      -12.27     31.24 o 
   0   0  30      657.94      770.37     56.99 o 
   1   0  30      510.82      553.63     46.50 o 
   2   0  30      109.25      109.97     29.26 o 
   3   0  30      580.10      599.03     50.23 o 
   4   0  30      366.68      416.94     43.13 o 
   5   0  30      474.84      609.46     51.60 o 
   6   0  30     1070.92     1151.05     58.09 o 
   7   0  30      196.51      267.00     32.28 o 
   8   0  30      756.96      838.06     43.11 o 
   9   0  30      354.87      303.63     55.24 o 
  10   0  30     1412.95     1254.03     84.82 o 
  11   0  30     1679.37     1794.39     88.48 o 
  12   0  30      181.40      134.75     38.29 o 
  13   0  30       94.20      134.44     44.30 o 
  14   0  30       12.44       30.74     24.84 o 
   1   1  30      177.96      189.67     23.33 o 
   2   1  30      293.88      311.60     28.81 o 
   3   1  30      923.50      902.35     38.63 o 
   4   1  30      382.36      386.65     30.86 o 
   5   1  30       18.02       41.47     21.21 o 
   6   1  30      189.46      190.08     21.33 o 
   7   1  30      547.42      516.26     29.41 o 
   8   1  30       18.42       11.95     18.10 o 
   9   1  30      923.92      937.18     43.90 o 
  10   1  30      263.63      245.10     31.72 o 
  11   1  30       57.60       57.13     19.98 o 
  12   1  30        0.48      -22.08     22.08 o 
  13   1  30      340.83      411.43     35.59 o 
  14   1  30      555.01      542.13     50.92 o 
   0   2  30      208.82      213.04     36.55 o 
   1   2  30       50.88       39.24     19.77 o 
   2   2  30        0.84        8.57     18.77 o 
   3   2  30       84.32       84.74     18.98 o 
   4   2  30        1.57        2.25     12.58 o 
   5   2  30       16.44        7.21     16.97 o 
   6   2  30       83.78       52.63     14.96 o 
   7   2  30       25.61       30.09     20.15 o 
   8   2  30      129.63      142.75     24.92 o 
   9   2  30       16.22       15.95     16.58 o 
  10   2  30      245.08      213.63     23.93 o 
  11   2  30      278.52      258.52     31.32 o 
  12   2  30        2.88      -14.72     32.23 o 
  13   2  30       16.17       17.61     46.34 o 
   1   3  30       24.93       14.24     14.47 o 
   2   3  30      103.38      107.79     15.33 o 
   3   3  30        4.07       10.55     17.41 o 
   4   3  30       35.11       25.59     19.17 o 
   5   3  30       26.75        7.11     15.94 o 
   6   3  30        9.68       45.83     18.98 o 
   7   3  30       37.47       32.67     32.65 o 
   8   3  30       35.04       41.19     29.98 o 
   9   3  30      377.54      441.65     78.47 o 
  10   3  30        0.19       -8.14     39.90 o 
  11   3  30        2.09      -16.64     36.01 o 
  12   3  30       11.97       55.90     50.42 o 
   0   4  30        3.37        9.84     18.76 o 
   1   4  30      298.11      239.15     30.66 o 
   2   4  30       15.01       18.59     17.13 o 
   3   4  30       20.47       24.44     23.43 o 
   4   4  30      124.72      150.89     30.85 o 
   5   4  30      309.73      350.17     49.61 o 
   6   4  30       96.62       88.68     38.14 o 
   7   4  30       93.14       92.71     37.55 o 
   8   4  30       77.29       86.65     40.22 o 
   9   4  30       55.01       52.11     41.79 o 
   1   5  30       77.23       95.43     65.30 o 
   2   5  30      362.82      379.50     40.98 o 
   3   5  30      107.83       94.69     32.22 o 
   4   5  30      313.46      357.88     53.51 o 
   1   1  31      379.91      417.24     25.21 o 
   2   1  31      190.32      162.35     25.42 o 
   3   1  31      292.74      308.54     25.51 o 
   4   1  31      373.86      380.67     25.56 o 
   5   1  31        4.23       14.80     19.11 o 
   6   1  31        9.63        4.98     15.48 o 
   7   1  31      131.84      112.21     20.16 o 
   8   1  31      104.62       82.41     23.79 o 
   9   1  31      706.07      727.41     37.41 o 
  10   1  31       37.63       27.22     24.23 o 
  11   1  31       34.18       17.88     20.50 o 
  12   1  31        0.44        0.40     17.79 o 
  13   1  31      116.42       83.50     28.48 o 
   0   2  31      390.22      387.05     40.87 o 
   1   2  31      306.48      303.05     23.35 o 
   2   2  31       77.59       55.10     18.15 o 
   3   2  31       13.70       35.53     16.69 o 
   4   2  31      407.24      420.61     25.56 o 
   5   2  31     1024.84     1082.50     40.42 o 
   6   2  31      297.31      262.35     36.36 o 
   7   2  31       50.85       58.80     22.14 o 
   8   2  31      533.03      620.37     33.96 o 
   9   2  31       62.78       56.28     21.93 o 
  10   2  31      410.64      379.27     26.87 o 
  11   2  31      546.85      671.25     69.64 o 
  12   2  31      571.20      700.38     64.82 o 
   1   3  31      526.76      520.07     36.29 o 
   2   3  31      275.15      228.59     34.52 o 
   3   3  31      203.55      206.72     27.29 o 
   4   3  31      664.97      609.72     36.78 o 
   5   3  31        6.91      -13.70     16.83 o 
   6   3  31       15.74        8.63     13.70 o 
   7   3  31      191.85      197.46     45.51 o 
   8   3  31      219.76      278.47     45.01 o 
   9   3  31     1170.49     1300.51     67.02 o 
  10   3  31      117.86       95.06     51.49 o 
  11   3  31       73.97       91.88     82.91 o 
   0   4  31      285.43      280.97     42.30 o 
   1   4  31      173.88      140.25     29.09 o 
   2   4  31        3.86       14.34     14.87 o 
   3   4  31        0.06       18.06     22.61 o 
   4   4  31       74.61       59.76     21.54 o 
   5   4  31      413.47      449.00     45.37 o 
   6   4  31        7.92       39.29     40.27 o 
   7   4  31        1.12       -5.72     28.65 o 
   8   4  31      191.66      215.28     44.74 o 
   0   0  32      772.26      793.74     73.38 o 
   1   0  32      610.97      629.92     47.57 o 
   2   0  32     1149.60     1221.55     66.57 o 
   3   0  32       82.30      105.60     32.02 o 
   4   0  32      785.93      807.81     50.90 o 
   5   0  32     1605.28     1713.01     74.51 o 
   6   0  32      682.52      659.62     81.72 o 
   7   0  32      172.12      189.47     34.47 o 
   8   0  32      377.22      373.82     37.29 o 
   9   0  32      279.82      347.05     47.73 o 
  10   0  32        5.04      -25.46     33.80 o 
  11   0  32      436.00      456.35     75.54 o 
  12   0  32     1436.71     1378.12     93.46 o 
  13   0  32      564.10      716.81     76.94 o 
   1   1  32      512.93      537.58     39.21 o 
   2   1  32      437.97      486.22     31.73 o 
   3   1  32      235.96      222.38     26.19 o 
   4   1  32      267.06      265.61     26.79 o 
   5   1  32       73.10       53.17     20.10 o 
   6   1  32       90.68       84.50     19.57 o 
   7   1  32       72.59       57.24     17.84 o 
   8   1  32     1025.13     1007.26     39.72 o 
   9   1  32      494.00      508.22     36.25 o 
  10   1  32       89.46      117.95     26.72 o 
  11   1  32      101.89      116.68     27.17 o 
  12   1  32      237.22      213.57     29.67 o 
   0   2  32       91.26       93.67     25.98 o 
   1   2  32       50.60       38.49     18.18 o 
   2   2  32      130.55      124.95     20.48 o 
   3   2  32       19.95       26.73     18.20 o 
   4   2  32      114.13      105.74     21.95 o 
   5   2  32      307.85      337.89     26.61 o 
   6   2  32       16.66       13.62     17.96 o 
   7   2  32        0.33      -22.39     22.39 o 
   8   2  32       28.90       38.32     19.76 o 
   9   2  32       52.54       60.84     22.16 o 
  10   2  32        2.30       -3.67     41.73 o 
  11   2  32       23.77       64.58     35.71 o 
   1   3  32        8.57        3.63     13.92 o 
   2   3  32       92.43       95.21     26.44 o 
   3   3  32      172.29      146.05     25.29 o 
   4   3  32      100.35       92.21     22.82 o 
   5   3  32        5.08        3.66     15.26 o 
   6   3  32        0.43      -19.56     28.54 o 
   7   3  32       83.62       96.46     38.53 o 
   8   3  32        2.07      -16.98     35.45 o 
   9   3  32       13.36      -16.88     36.61 o 
   0   4  32      134.27       98.37     32.90 o 
   1   4  32       89.40       62.96     18.19 o 
   2   4  32      123.70       61.84     23.94 o 
   3   4  32        0.02        0.47     23.66 o 
   4   4  32      173.95      165.74     25.39 o 
   5   4  32       96.30       87.12     27.73 o 
   6   4  32      262.90      301.94     44.42 o 
   1   1  33        1.90       20.56     19.23 o 
   2   1  33      370.67      456.91     29.82 o 
   3   1  33      239.51      260.21     26.79 o 
   4   1  33      121.71      110.19     22.74 o 
   5   1  33       37.97       43.76     18.87 o 
   6   1  33       48.14       36.64     18.22 o 
   7   1  33      133.85      105.17     20.89 o 
   8   1  33      191.36      205.35     25.97 o 
   9   1  33        3.13        3.85     20.21 o 
  10   1  33      106.75      120.33     28.18 o 
  11   1  33        0.19       -1.59     19.39 o 
   0   2  33      661.47      677.53     43.26 o 
   1   2  33      287.56      277.89     26.10 o 
   2   2  33      929.16      932.69     43.41 o 
   3   2  33      107.27      102.78     23.90 o 
   4   2  33      407.16      395.72     29.67 o 
   5   2  33      147.52      164.40     31.88 o 
   6   2  33     1025.76     1029.24     36.16 o 
   7   2  33      197.71      187.49     24.52 o 
   8   2  33        0.30        6.71     17.58 o 
   9   2  33      247.99      254.17     25.03 o 
  10   2  33       78.60      109.58     40.00 o 
   1   3  33       26.36       25.75     16.48 o 
   2   3  33     1016.53     1037.50     57.87 o 
   3   3  33      425.07      399.70     42.78 o 
   4   3  33      158.85      129.17     23.48 o 
   5   3  33       90.52       75.13     28.11 o 
   6   3  33       74.83      102.18     32.29 o 
   7   3  33      270.10      314.16     43.76 o 
   8   3  33      428.27      524.56     46.36 o 
   0   4  33        1.60       13.51     25.83 o 
   1   4  33       47.31       44.28     26.37 o 
   2   4  33      176.17      112.88     35.93 o 
   3   4  33       10.24        5.98     21.84 o 
   0   0  34     1189.21     1329.92    151.97 o 
   1   0  34      395.64      389.90     45.14 o 
   2   0  34      361.13      481.81     51.46 o 
   3   0  34      513.66      545.88     44.17 o 
   4   0  34      236.49      241.28     36.60 o 
   5   0  34       10.53       18.49     28.87 o 
   6   0  34     1096.05     1037.74     54.28 o 
   7   0  34      193.88      208.72     43.57 o 
   8   0  34       18.24       23.05     33.08 o 
   9   0  34       12.14       10.53     30.23 o 
  10   0  34      589.62      729.86     55.67 o 
   1   1  34       72.59       77.71     25.36 o 
   2   1  34      863.75      922.46     37.85 o 
   3   1  34      203.19      233.33     28.56 o 
   4   1  34      366.69      344.32     30.03 o 
   5   1  34       34.31       21.71     19.84 o 
   6   1  34       46.47       39.67     18.23 o 
   7   1  34      431.93      446.44     28.87 o 
   8   1  34      151.27      144.05     24.47 o 
   9   1  34       33.14       30.38     22.10 o 
  10   1  34      315.31      314.37     32.86 o 
   0   2  34        8.23      -19.22     32.87 o 
   1   2  34       77.66       86.93     26.40 o 
   2   2  34       22.28       18.26     20.89 o 
   3   2  34       69.37       82.79     22.58 o 
   4   2  34        2.37        7.11     25.75 o 
   5   2  34       30.77       51.07     26.55 o 
   6   2  34       96.02       90.96     23.19 o 
   7   2  34       17.86       -0.85     15.67 o 
   8   2  34        5.46        4.57     18.57 o 
   9   2  34        0.55      -22.41     42.48 o 
   1   3  34        2.14        8.02     20.01 o 
   2   3  34        0.77       14.57     16.94 o 
   3   3  34        0.93       14.73     20.17 o 
   4   3  34       31.06       30.81     21.90 o 
   5   3  34        0.32        1.11     26.83 o 
   6   3  34       22.08       23.06     25.99 o 
   1   1  35        3.34       31.14     20.49 o 
   2   1  35      143.55      131.10     32.47 o 
   3   1  35        1.14        2.72     19.64 o 
   4   1  35      222.18      244.35     25.89 o 
   5   1  35        0.69       -1.84     16.21 o 
   6   1  35       49.15       45.84     17.68 o 
   7   1  35        8.31        9.56     15.05 o 
   8   1  35       57.91       58.54     26.48 o 
   0   2  35     1117.42     1079.20     78.96 o 
   1   2  35      127.65       94.06     24.10 o 
   2   2  35       12.68       16.03     20.56 o 
   3   2  35       42.38       51.14     26.49 o 
   4   2  35      245.95      318.48     36.63 o 
   5   2  35      215.12      253.26     32.39 o 
   6   2  35      237.50      189.40     25.26 o 
   7   2  35       28.09       41.71     20.43 o 
   1   3  35       15.66        1.04     22.76 o 
   2   3  35      201.76      199.12     26.41 o 
   3   3  35        7.84       17.36     28.27 o 
   4   3  35      503.33      407.83     82.19 o 
   0   0  36      779.29      839.43    106.09 o 
   1   0  36      142.41      128.14     41.25 o 
   2   0  36       25.42       15.45     27.59 o 
   3   0  36      104.30       97.11     41.05 o 
   4   0  36      457.23      465.35     49.92 o 
   5   0  36      507.40      544.97     45.24 o 
   6   0  36      126.19      141.94     30.09 o 
   7   0  36        8.36        1.74     22.61 o 
   1   1  36      316.95      367.21     33.17 o 
   2   1  36      230.05      227.54     28.01 o 
   3   1  36        0.74        0.37     18.18 o 
   4   1  36      356.82      417.08     37.44 o 
   5   1  36        2.94       19.78     21.05 o 
   6   1  36        0.18        6.63     18.87 o 
   7   1  36       57.31       82.93     30.20 o 
   0   2  36      120.09      131.10     30.49 o 
   1   2  36        0.05       17.45     18.38 o 
   2   2  36        0.98        5.70     26.44 o 
   3   2  36       37.70       33.89     23.92 o 
   4   2  36      126.88      102.58     28.80 o 
   5   2  36       19.17       15.18     33.37 o 
   1   1  37       36.91       41.86     24.35 o 
   2   1  37      404.98      425.89     32.09 o 
   3   1  37       21.63       37.24     23.81 o 
   4   1  37       73.77       48.51     27.21 o 
                                                 
